# Supplementary material for: Whole-brain mapping of basal forebrain cholinergic neurons reveals a long-range reciprocal input-output loop between distinct subtypes
Source: Sci Adv. 2025 May 30;11(22):eadt1617. doi: 10.1126/sciadv.adt1617 (PMC12124396; doi:10.1126/sciadv.adt1617)
Supplement: Supplementary file 2 — Tables S1 to S7 [file sciadv.adt1617_tables_s1_to_s7.zip]

Archive with 7 entries (7 files):
- adt1617_table_s1.xlsx
- adt1617_table_s2.xlsx
- adt1617_table_s3.xls
- adt1617_table_s4.xlsx
- adt1617_table_s5.xlsx
- adt1617_table_s6.xlsx
- adt1617_table_s7.xlsx
