# Supplementary material for: Whole-brain mapping of basal forebrain cholinergic neurons reveals a long-range reciprocal input-output loop between distinct subtypes
Source: Sci Adv. 2025 May 30;11(22):eadt1617. doi: 10.1126/sciadv.adt1617 (PMC12124396; doi:10.1126/sciadv.adt1617)
Supplement: Supplementary file 2 — Tables S1 to S7 [file sciadv.adt1617_tables_s1_to_s7.zip › adt1617_table_s1.xlsx]

## Sheet: Sheet1
Full name	Abbreviation
Anterior amygdala area	AAA
Anterior cingulate area	ACA
Insular area	AI
Accessory olfactory bulb	AOB
Anterior olfactory nucleus	AON
Aqueduct	AQ
Anterior group of the dorsal thalamus	ATN
Auditory area	AUD
Bed nucleus of the accessory olfactory tract	BA
Bed nucleus of the anterior commissure	BAC
Basal Forebrain	BF
Basolateral amygdalar nucleus	BLA
Basomedial amygdalar nucleus	BMA
Bed nuclei of the stria terminalis	BST
Ammon‘s horn	CA
Cerebellum	CB
Central amygdalar nucleus	CeA
Claustrum	CLA
Cortical amygdalar area	COA
Caudoputamen	CP
Cortical subplate	CTXsp
Dentate gyrus	DG
Dorsal peduncular area	DP
Ectorhinal area	ECT
Entorhinal area	ENT
Endopiriform nucleus	EP
Epithalamus	EPI
Fssciola cinerea	FC
Frontal pole, cerebral cortex	FRP
Fundus of striatum	FS
Geniculate group, dorsal thalamus	GENd
Geniculate group, ventral thalamus	GENv
Gustatory areas	GU
Globus pallidus, external segment	GPe
Globus pallidus, internal segment	Gpi
Hindbrain	HB
Hippocampal formation	HPF
Hypothalamus	HY
Intercalated amygdalar nucleus	IA
Induseum griseum	IG
Infralimbic area	ILA
Intralaminar nuclei of the dorsal thalamus	ILM
Lateral amygdalar nucleus	LA
Lateral group of the dorsal thalamus	LAT
Lateral septal nucleus	LS
Lateral hypothalamic zone	LZ
Magnocellular nucleus	MA
Midbrain, motor related	MBmot
Midbrain, sensory related	MBsen
Midbrain, behavioral state related	MBsta
Mediodorsal nucleus of thalamus	MD
Median eminence	ME
Medial amygdalar nucleus	MEA
Medial group of the dorsal thalamus	MED
Medial hypothalamic zone	MEZ
Somatomotor areas	MO
Main olfactory bulb	MOB
Primary motor area	MOp
Secondary motor area	MOs
Midbrain reticular nucleus	MRN
Medical Septal Nucleus	MS
Medial septal complex	MSC
Midline group of the dorsal thalamus	MTN
Medulla	MY
Nucleus accumbens	NAc
Diagonal Band Nucleus	NDB
Nucleus of the lateral olfactory tract	NLOT
Olfactory areas	OLF
Orbital area	ORB
Olfactory tubercle	OT
Pons	P
Posterior amygdalar nucleus	PA
Piriform-amygdalar area	PAA
Periaqueductal Gray	PAG
Pallidum	PAL
Pallidum, dorsal region	PALd
Pallidum, medial region	PALm
Pallidum, ventral region	PALv
Parasubiculum	PAR
Perihinal area	PERI
Parafascicular nucleus	PF
Piriform area	PIR
Prelimbic area	PL
Postsubiculum	POST
peripeduncular nucleus	PP
Presubiculum	PRE
Pretectal region	PRT
Paraventricular nucleus	PVR
Paraventricular nucleus of the thalamus	PVT
Periventricular zone	PVZ
Posterior parietal association areas	PTLp
Retrosplenial area	RSP
Reticular nucleus of the thalamus	RT
Superior colliculus, motor related	SCm
Septofimbrial nucleus	SF
Septohippocampal nucleus	SH
Substantia Innominate	SI
Subparafascicular area	SPA
Subparafascixular nucleus	SPF
Somatosensory areas	SS
Striatum	STR
Subiculum	SUB
Temporal association areas	TEa
Thalamus	TH
Postpirform transition area	TR
Triangular nucleus of septum	TRS
Taenia tecta	TT
Ventral group of the dorsal thalamus	VENT
Visual areas	VIS
Visceral area	VISC
Ventral tegmental area	VTA
