# Supplementary material for: Whole-brain mapping of basal forebrain cholinergic neurons reveals a long-range reciprocal input-output loop between distinct subtypes
Source: Sci Adv. 2025 May 30;11(22):eadt1617. doi: 10.1126/sciadv.adt1617 (PMC12124396; doi:10.1126/sciadv.adt1617)
Supplement: Supplementary file 2 — Tables S1 to S7 [file sciadv.adt1617_tables_s1_to_s7.zip › adt1617_table_s2.xlsx]

## Sheet: Sheet3
Cerebrum (CH)
	Cerebral cortex (CTX)
		Cortical plate (CTXpl)
			Isocortex (Isocortex)
				Frontal pole, cerebral cortex (FRP)
				Somatomotor areas (MO)	Primary motor area (Mop)
					Secondary motor area (Mos)
				Somatosensory areas (SS)
				Gustatory areas (GU)
				Visceral area (VISC)
				Auditory areas (AUD)
				Visual areas (VIS)
				Anterior cingulate area (ACA)
				Prelimbic area (PL)
				Infralimbic area (ILA)
				Orbital area (ORB)
				Agranular insular area (AI)
				Retrosplenial area (RSP)
				Posterior parietal association areas (PTLp)
				Temporal association areas (TEa)
				Perirhinal area (PERI)
				Ectorhinal area (ECT)
			Olfactory areas (OLF)
				Main olfactory bulb (MOB)
				Accessory olfactory bulb (AOB)
				Anterior olfactory nucleus (AON)
				Taenia tecta (TT)
				Dorsal peduncular area (DP)
				Piriform area (PIR)
				Nucleus of the lateral olfactory tract (NLOT)
				Cortical amygdalar area (COA)
				Piriform-amygdalar area (PAA)
				Postpiriform transition area (TR)
			Hippocampal formation (HPF)
				Hippocampal region (HIP)
					Ammon's horn (CA)
					Dentate gyrus (DG)
					Fasciola cinerea (FC)
					Induseum griseum (IG)
				Retrohippocampal region (RHP)
					Entorhinal area (ENT)
					Parasubiculum (PAR)
					Postsubiculum (POST)
					Presubiculum (PRE)
					Subiculum (SUB)
					Prosubiculum (ProS)
					Hippocampo-amygdalar transition area (HATA)
					Area prostriata (APr)
		Cortical subplate (CTXsp)
			Claustrum (CLA)
			Endopiriform nucleus (EP)
			Lateral amygdalar nucleus (LA)
			Basolateral amygdalar nucleus (BLA)
			Basomedial amygdalar nucleus (BMA)
			Posterior amygdalar nucleus (PA)
	cerebral nuclei (CNU)
		Striatum (STR)
			Striatum dorsal region (STRd)
				Caudoputamen (CP)
			Striatum ventral region (STRv)
				Nucleus accumbens (NAc)
				Fundus of striatum (FS)
				Olfactory tubercle (OT)
			Lateral septal complex (LSX)
				Lateral septal nucleus (LS)
				Septofimbrial nucleus (SF)
				Septohippocampal nucleus (SH)
			Striatum-like amygdalar nuclei (sAMY)
				Anterior amygdalar area (AAA)
				Bed nucleus of the accessory olfactory tract (BA)
				Central amygdalar nucleus (CeA)
				Intercalated amygdalar nucleus (IA)
				Medial amygdalar nucleus (MEA)
		Pallidum (PAL)
			Pallidum,caudal region (PALc)
				Bed nucleus of the anterior commissure (BAC)
				Bed nuclei of the stria terminalis (BST)
			Pallidum, dorsal region (PALd)
				Globus pallidus, external segment (GPe)
				Globus pallidus, internal segment (Gpi)
			Pallidum, medial region (PALm)
				Medial septal complex (MSC)
					Medical Septal Nucleus (MS)
					Diagonal Band Nucleus (NDB)
				Triangular nucleus of septum (TRS)
			Pallidum, ventral region (PALv)
				Magnocellular nucleus (MA)
				Substantia Innominate (SI)
Brain stem (BS)
	Interbrain (IB)
		Thalamus (TH)
			Thalamus, sensory-motor cortex related (DORsm)
				Geniculate group, dorsal thalamus (GENd)
					Medial geniculate complex (MG)
					Dorsal part of the lateral geniculate complex (LGd)
				peripeduncular nucleus (PP)
				Subparafascicular area (SPA)
				Subparafascixular nucleus (SPF)
					Subparafascicular nucleus, magnocellular part (SPFm)
					Subparafascicular nucleus, parvicellular part (SPFp)
				Ventral group of the dorsal thalamus (VENT)
					Ventral anterior-lateral complex of the thalamus (VAL)
					Ventral medial nucleus of the thalamus (VM)
					Ventral posterior complex of the thalamus (VP)
					Posterior triangular thalamic nucleus (PoT)
			Thalamus, polymodal association cortex related (DORpm)
				Anterior group of the dorsal thalamus (ATN)
				Epithalamus (EPI)
				Geniculate group, ventral thalamus (GENv)
				Intralaminar nuclei of the dorsal thalamus (ILM)
					Parafascicular nucleus (PF)
				Lateral group of the dorsal thalamus (LAT)
					Lateral posterior nucleus of the thalamus (LP)
					Posterior complex of the thalamus (PO)
					Posterior limiting nucleus of the thalamus (POL)
					Ethmoid nucleus of the thalamus (Eth)
					Suprageniculate nucleus (SGN)
				Medial group of the dorsal thalamus (MED)
				Midline group of the dorsal thalamus (MTN)
					Paraventricular nucleus of the thalamus (PVT)
				Reticular nucleus of the thalamus (RT)
		Hypothalamus (HY)
			Periventricular zone (PVZ)
				Supraoptic nucleus (SO)
				Accessory supraoptic group (ASO)
				Paraventricular hypothalamic nucleus (PVH)
				Periventricular hypothalamic nucleus, anterior part (PVa)
				Periventricular hypothalamic nucleus, intermediate part (PVi)
				Arcuate hypothalamic nucleus (ARH)
			Periventricular region (PVR)
				Anterodorsal preoptic nucleus (ADP)
				Anteroventral preoptic nucleus (AVP)
				Anteroventral periventricular nucleus (AVPV)
				Dorsomedial nucleus of the hypothalamus (DMH)
				Median preoptic nucleus (MEPO)
				Medial preoptic area (MPO)
				Vascular organ of the lamina terminalis (OV)
				Posterodorsal preoptic nucleus (PD)
				Parastrial nucleus (PS)
				Periventricular hypothalamic nucleus, posterior part (PVp)
				Periventricular hypothalamic nucleus, preoptic part (PVpo)
				Subparaventricular zone (SBPV)
				Suprachiasmatic nucleus (SCH)
				Subfornical organ (SFO)
				Ventromedial preoptic nucleus (VMPO)
				Ventrolateral preoptic nucleus (VLPO)
			Hypothalamic medial zone (MEZ)
				Anterior hypothalamic nucleus (AHN)
				Mammillary body (MBO)
				Medial preoptic nucleus (MPN)
				Dorsal premammillary nucleus (PMd)
				Ventral premammillary nucleus (PMv)
				Paraventricular hypothalamic nucleus, descending division (PVHd)
				Ventromedial hypothalamic nucleus (VMH)
				Posterior hypothalamic nucleus (PH)
			Hypothalamic lateral zone (LZ)
				Lateral hypothalamic area (LHA)
				Lateral preoptic area (LPO)
				Preparasubthalamic nucleus (PST)
				Parasubthalamic nucleus (PSTN)
				Perifornical nucleus (PeF)
				Retrochiasmatic area (RCH)
				Subthalamic nucleus (STN)
				Tuberal nucleus (TU)
				Zona incerta (ZI)
			Median eminence (ME)
	Midbrain (MB)
		Midbrain, motor related (MBmot)
			Substantia nigra, reticular part (SNr)
			Ventral tegmental area (VTA)
			Paranigral nucleus (PN)
			Midbrain reticular nucleus, retrorubral area (RR)
			Midbrain reticular nucleus (MRN)
			Superior colliculus, motor related (SCm)
			Periaqueductal gray (PAG)
			Pretectal region (PRT)
			Cuneiform nucleus (CUN)
			Red nucleus (RN)
			Oculomotor nucleus (III)
			Medial accessory oculomotor nucleus (MA3)
			Edinger-Westphal nucleus (EW)
			Trochlear nucleus (IV)
			Paratrochlear nucleus (Pa4)
			Ventral tegmental nucleus (VTN)
			Anterior tegmental nucleus (AT)
			Lateral terminal nucleus of the accessory optic tract (LT)
			Dorsal terminal nucleus of the accessory optic tract (DT)
		Midbrain, sensory related (MBsen)
			Superior colliculus, sensory related (SCs)
			Inferior colliculus (IC)
			Nucleus of the brachium of the inferior colliculus (NB)
			Nucleus sagulum (SAG)
			Parabigeminal nucleus (PBG)
			Midbrain trigeminal nucleus (MEV)
			Subcommissural organ (SCO)
		Midbrain, behavioral state related (Mbsta)
			Substantia nigra, compact part (SNc)
			Pedunculopontine nucleus (PPN)
			Midbrain raphe nuclei (RAmb)
	Hindbrain (HB)
		Medulla (MY)
		Pons (P)
Cerebellum (CB)
	Cerebellum cortex (CBX)
	Cerebellum nuclei (CBN)
