# Supplementary material for: Whole-brain mapping of basal forebrain cholinergic neurons reveals a long-range reciprocal input-output loop between distinct subtypes
Source: Sci Adv. 2025 May 30;11(22):eadt1617. doi: 10.1126/sciadv.adt1617 (PMC12124396; doi:10.1126/sciadv.adt1617)
Supplement: Supplementary file 2 — Tables S1 to S7 [file sciadv.adt1617_tables_s1_to_s7.zip › adt1617_table_s3.xls]

## Sheet: Retro-AAV labeled BFCNs
		BFCN-ACA neurons	BFCN-BLA neurons
Acronym	Name	Percentage	Percentage
PAL	Pallidum	100	100
PALd	Pallidum, dorsal region	21.3042	30.2485
PALv	Pallidum, ventral region	35.8928	47.5102
PALm	Pallidum, medial region	42.803	22.3406
PALc	Pallidum, caudal region	0	0.0375375
GPe	Globus pallidus, external segment	15.9544	26.064
GPi	Globus pallidus, internal segment	5.34979	4.18446
SI	Substantia innominata	15.6734	41.9526
MA	Magnocellular nucleus	20.2194	5.55756
MSC	Medial septal complex	42.803	22.3406
TRS	Triangular nucleus of septum	0	0
BST	Bed nuclei of the stria terminalis	0	0.0375375
BAC	Bed nucleus of the anterior commissure	0	0
MS	Medial septal nucleus	3.98878	4.63848
NDB	Diagonal band nucleus	38.8142	17.7021
BSTa	Bed nuclei of the stria terminalis, anterior division	0	0.0375375
BSTp	Bed nuclei of the stria terminalis, posterior division	0	0
