# Supplementary material for: Whole-brain mapping of basal forebrain cholinergic neurons reveals a long-range reciprocal input-output loop between distinct subtypes
Source: Sci Adv. 2025 May 30;11(22):eadt1617. doi: 10.1126/sciadv.adt1617 (PMC12124396; doi:10.1126/sciadv.adt1617)
Supplement: Supplementary file 2 — Tables S1 to S7 [file sciadv.adt1617_tables_s1_to_s7.zip › adt1617_table_s4.xlsx]

## Sheet: BFCN axons
Acronym	Name	Output percentage of BFCN-ACA neurons	Output percentage of BFCN-BLA neurons
grey	Basic cell groups and regions	100	100
CH	Cerebrum	94.9998	96.391
BS	Brain stem	4.25997	2.99736
CB	Cerebellum	0.00018742	0.000151843
CTX	Cerebral cortex	86.7716	42.6221
CNU	Cerebral nuclei	8.22818	53.7689
IB	Interbrain	3.98536	2.88388
MB	Midbrain	0.274383	0.0205495
HB	Hindbrain	0.000226877	0.0929282
CBX	Cerebellar cortex	0.00018742	0.000151843
CBN	Cerebellar nuclei	0	0
CTXpl	Cortical plate	85.9391	7.32573
CTXsp	Cortical subplate	0.64401	33.3551
STR	Striatum	3.68394	33.6481
PAL	Pallidum	4.54424	20.1208
TH	Thalamus	2.33738	0.298481
HY	Hypothalamus	1.64798	2.5854
MBsen	Midbrain, sensory related	0.00113438	0
MBmot	Midbrain, motor related	0.252683	0.0197903
MBsta	Midbrain, behavioral state related	0.00967678	0
P	Pons	0.000226877	0.0929282
MY	Medulla	0	0
VERM	Vermal regions	0	0.000151843
HEM	Hemispheric regions	0.00018742	0
CBXmo	Cerebellar cortex, molecular layer	0	0
CBXpu	Cerebellar cortex, Purkinje layer	0	0
CBXgr	Cerebellar cortex, granular layer	0	0
FN	Fastigial nucleus	0	0
IP	Interposed nucleus	0	0
DN	Dentate nucleus	0	0
Isocortex	Isocortex	78.6117	4.41702
OLF	Olfactory areas	3.52642	1.79103
HPF	Hippocampal formation	3.80091	1.11767
6b	Layer 6b, isocortex	0	0
CLA	Claustrum	0.186011	0.394711
EP	Endopiriform nucleus	0.3487	1.8887
LA	Lateral amygdalar nucleus	0.011745	4.7416
BLA	Basolateral amygdalar nucleus	0.0256521	23.5337
BMA	Basomedial amygdalar nucleus	0.0673641	2.7366
PA	Posterior amygdalar nucleus	0.00453753	0.059801
STRd	Striatum dorsal region	0.916558	9.2525
STRv	Striatum ventral region	1.1116	5.77465
LSX	Lateral septal complex	1.33097	0.274993
sAMY	Striatum-like amygdalar nuclei	0.324815	18.3459
PALd	Pallidum, dorsal region	0.569564	2.19676
PALv	Pallidum, ventral region	1.28072	15.0615
PALm	Pallidum, medial region	2.56753	0.883719
PALc	Pallidum, caudal region	0.126423	1.97879
DORsm	Thalamus, sensory-motor cortex related	0.437116	0.0572134
DORpm	Thalamus, polymodal association cortex related	1.78536	0.220552
PVZ	Periventricular zone	0.000161411	0.000506145
PVR	Periventricular region	0.197792	0.128995
MEZ	Hypothalamic medial zone	0.03809	0
LZ	Hypothalamic lateral zone	1.37884	2.44866
ME	Median eminence	0	0
SCs	Superior colliculus, sensory related	0.000887778	0
IC	Inferior colliculus	0.000246605	0
NB	Nucleus of the brachium of the inferior colliculus	0	0
SAG	Nucleus sagulum	0	0
PBG	Parabigeminal nucleus	0	0
MEV	Midbrain trigeminal nucleus	0	0
SNr	Substantia nigra, reticular part	0.00803932	0
VTA	Ventral tegmental area	0.00423032	0
RR	Midbrain reticular nucleus, retrorubral area	0.00152895	0
MRN	Midbrain reticular nucleus	0.0399346	0.0110846
SCm	Superior colliculus, motor related	0.0868748	0.00657988
PAG	Periaqueductal gray	0.0106126	0
PRT	Pretectal region	0.0973786	0.00212581
CUN	Cuneiform nucleus	0	0
RN	Red nucleus	0.00408378	0
III	Oculomotor nucleus	0	0
EW	Edinger-Westphal nucleus	0	0
IV	Trochlear nucleus	0	0
VTN	Ventral tegmental nucleus	0	0
AT	Anterior tegmental nucleus	0	0
LT	Lateral terminal nucleus of the accessory optic tract	0	0
DT	Dorsal terminal nucleus of the accessory optic tract	0	0
MT	Medial terminal nucleus of the accessory optic tract	0	0
SNl	Substantia nigra, lateral part	0	0
SNc	Substantia nigra, compact part	0.00967678	0
PPN	Pedunculopontine nucleus	0	0
RAmb	Midbrain raphe nuclei	0	0
P-sen	Pons, sensory related	0	0.0805276
P-mot	Pons, motor related	0	0
P-sat	Pons, behavioral state related	1.97284e-05	0
MY-sen	Medulla, sensory related	0	0
MY-mot	Medulla, motor related	0	0
MY-sat	Medulla, behavioral state related	0	0
LING	Lingula (I)	0	0
CENT	Central lobule	0	0.000151843
CUL	Culmen	0	0
DEC	Declive (VI)	0	0
FOTU	Folium-tuber vermis (VII)	0	0
PYR	Pyramus (VIII)	0	0
UVU	Uvula (IX)	0	0
NOD	Nodulus (X)	0	0
SIM	Simple lobule	0	0
AN	Ansiform lobule	0	0
PRM	Paramedian lobule	0	0
COPY	Copula pyramidis	0	0
PFL	Paraflocculus	0.00018742	0
FL	Flocculus	0	0
FRP	Frontal pole, cerebral cortex	0.071822	0
MO	Somatomotor areas	21.4352	0.0383308
SS	Somatosensory areas	6.50745	0.163049
GU	Gustatory areas	0.0194131	0.229942
VISC	Visceral area	0.00252523	0.180591
AUD	Auditory areas	0.192761	0.593202
VIS	Visual areas	3.76811	0.0160954
ACA	Anterior cingulate area	22.3398	0.00253688
PL	Prelimbic area	4.76102	0.103721
ILA	Infralimbic area	4.63381	0.10093
ORB	Orbital area	4.97914	0.0527231
AI	Agranular insular area	0.23672	0.450674
RSP	Retrosplenial area	6.49269	0.00437815
PTLp	Posterior parietal association areas	2.29966	0.0217642
TEa	Temporal association areas	0.252273	0.784734
PERI	Perirhinal area	0.0370323	0.591112
ECT	Ectorhinal area	0.582336	1.08324
MOB	Main olfactory bulb	0	0.03203
AOB	Accessory olfactory bulb	0.00153881	0
AON	Anterior olfactory nucleus	0.566524	0.196861
TT	Taenia tecta	1.12894	0.0722608
DP	Dorsal peduncular area	0.488768	0.0298215
PIR	Piriform area	0.949902	0.831053
NLOT	Nucleus of the lateral olfactory tract	0.0885344	0.0905204
COA	Cortical amygdalar area	0.104194	0.176969
PAA	Piriform-amygdalar area	0.0145681	0.042885
TR	Postpiriform transition area	0	0.274313
HIP	Hippocampal region	1.38196	0.0526452
RHP	Retrohippocampal region	2.41895	1.06503
EPd	Endopiriform nucleus, dorsal part	0.319282	1.13657
EPv	Endopiriform nucleus, ventral part	0.0294179	0.752135
BLAa	Basolateral amygdalar nucleus, anterior part	0.0145825	20.8188
BLAp	Basolateral amygdalar nucleus, posterior part	0.000532667	2.53523
BLAv	Basolateral amygdalar nucleus, ventral part	0.010537	0.179662
BMAa	Basomedial amygdalar nucleus, anterior part	0.0327739	0.161977
BMAp	Basomedial amygdalar nucleus, posterior part	0.0345902	2.57462
CP	Caudoputamen	0.916558	9.2525
NAc	Nucleus accumbens	0.875229	2.30027
FS	Fundus of striatum	0.0137121	2.95295
OT	Olfactory tubercle	0.222655	0.521432
LS	Lateral septal nucleus	1.2499	0.274993
SF	Septofimbrial nucleus	0.00381886	0
SH	Septohippocampal nucleus	0.0772479	0
AAA	Anterior amygdalar area	0.139203	1.52863
BA	Bed nucleus of the accessory olfactory tract	0.00973363	0.0308365
CeA	Central amygdalar nucleus	0.0374534	13.7275
IA	Intercalated amygdalar nucleus	0.00551733	0.964015
MEA	Medial amygdalar nucleus	0.119031	1.02071
GPe	Globus pallidus, external segment	0.533607	1.89535
GPi	Globus pallidus, internal segment	0.0359567	0.301411
SI	Substantia innominata	1.12349	14.2689
MA	Magnocellular nucleus	0.157223	0.792566
MSC	Medial septal complex	2.55884	0.883719
TRS	Triangular nucleus of septum	0.00869025	0
BST	Bed nuclei of the stria terminalis	0.126423	1.97835
BAC	Bed nucleus of the anterior commissure	0	0.000437626
VENT	Ventral group of the dorsal thalamus	0.42621	0.0277051
SPF	Subparafascicular nucleus	0.00112452	0.013261
SPA	Subparafascicular area	0	0
PP	Peripeduncular nucleus	0	5.06145e-05
GENd	Geniculate group, dorsal thalamus	0.00978198	0.0161966
LAT	Lateral group of the dorsal thalamus	0.0376176	0.00417569
ATN	Anterior group of the dorsal thalamus	0.0769177	0.00242004
MED	Medial group of the dorsal thalamus	0.0459213	0.0115989
MTN	Midline group of the dorsal thalamus	0.0243202	0
ILM	Intralaminar nuclei of the dorsal thalamus	0.0359346	0.0573856
RT	Reticular nucleus of the thalamus	1.54832	0.144972
GENv	Geniculate group, ventral thalamus	0.0157235	0
EPI	Epithalamus	0.000605293	0
SO	Supraoptic nucleus	0.000161411	0.000506145
ASO	Accessory supraoptic group	0	0
PVH	Paraventricular hypothalamic nucleus	0	0
PVa	Periventricular hypothalamic nucleus, anterior part	0	0
PVi	Periventricular hypothalamic nucleus, intermediate part	0	0
ARH	Arcuate hypothalamic nucleus	0	0
ADP	Anterodorsal preoptic nucleus	0	0.00146782
AHA	Anterior hypothalamic area	0	0
AVP	Anteroventral preoptic nucleus	0.0214522	0.0114136
AVPV	Anteroventral periventricular nucleus	0.000286062	0.000724974
DMH	Dorsomedial nucleus of the hypothalamus	0	0
MEPO	Median preoptic nucleus	0.0172522	0.064385
MPO	Medial preoptic area	0.152084	0.0266614
OV	Vascular organ of the lamina terminalis	0.000867586	0
PD	Posterodorsal preoptic nucleus	0	0
PS	Parastrial nucleus	0	0.0239626
PSCH	Suprachiasmatic preoptic nucleus	0	0
PVp	Periventricular hypothalamic nucleus, posterior part	0	0
PVpo	Periventricular hypothalamic nucleus, preoptic part	0.00144017	0
SBPV	Subparaventricular zone	0	0
SCH	Suprachiasmatic nucleus	0	0
SFO	Subfornical organ	0	0
VLPO	Ventrolateral preoptic nucleus	0.0044093	0.000379608
AHN	Anterior hypothalamic nucleus	0.0320402	0
MBO	Mammillary body	0.00223958	0
MPN	Medial preoptic nucleus	0.000256469	0
PMd	Dorsal premammillary nucleus	0	0
PMv	Ventral premammillary nucleus	0	0
PVHd	Paraventricular hypothalamic nucleus, descending division	0	0
VMH	Ventromedial hypothalamic nucleus	0.00049321	0
PH	Posterior hypothalamic nucleus	0.00306054	0
LHA	Lateral hypothalamic area	0.590136	0.307827
LPO	Lateral preoptic area	0.647376	2.09989
PST	Preparasubthalamic nucleus	0	0
PSTN	Parasubthalamic nucleus	2.95926e-05	0
RCH	Retrochiasmatic area	0	0
STN	Subthalamic nucleus	0.000167691	0
TU	Tuberal nucleus	0.000931609	0
ZI	Zona incerta	0.140203	0.0409361
SCop	Superior colliculus, optic layer	0.000532667	0
SCsg	Superior colliculus, superficial gray layer	0.000315654	0
SCzo	Superior colliculus, zonal layer	3.94568e-05	0
ICc	Inferior colliculus, central nucleus	0	0
ICd	Inferior colliculus, dorsal nucleus	0	0
ICe	Inferior colliculus, external nucleus	0.000246605	0
SCdg	Superior colliculus, motor related, deep gray layer	0.00164732	0
SCdw	Superior colliculus, motor related, deep white layer	0	0
SCiw	Superior colliculus, motor related, intermediate white layer	0.00136126	0.00121475
SCig	Superior colliculus, motor related, intermediate gray layer	0.0838662	0.00536513
PRC	Precommissural nucleus	0	0
INC	Interstitial nucleus of Cajal	0	0
ND	Nucleus of Darkschewitsch	0.000252081	0
APN	Anterior pretectal nucleus	0.0913645	0.00212581
MPT	Medial pretectal area	0	0
NOT	Nucleus of the optic tract	0.00120343	0
NPC	Nucleus of the posterior commissure	0.00481071	0
OP	Olivary pretectal nucleus	0	0
PPT	Posterior pretectal nucleus	0	0
IF	Interfascicular nucleus raphe	0	0
IPN	Interpeduncular nucleus	0	0
RL	Rostral linear nucleus raphe	0	0
CLI	Central linear nucleus raphe	0	0
DR	Dorsal nucleus raphe	0	0
NLL	Nucleus of the lateral lemniscus	0	0
PSV	Principal sensory nucleus of the trigeminal	0	0
PB	Parabrachial nucleus	0	0.0805276
SOC	Superior olivary complex	0	0
B	Barrington's nucleus	0	0
DTN	Dorsal tegmental nucleus	0	0
LTN	Lateral tegmental nucleus	0	0
PCG	Pontine central gray	0	0
PG	Pontine gray	0	0
PRNc	Pontine reticular nucleus, caudal part	0	0
PRNv	Pontine reticular nucleus, ventral part	0	0
SG	Supragenual nucleus	0	0
SSN	Superior salivatory nucleus	0	0
SUT	Supratrigeminal nucleus	0	0
TRN	Tegmental reticular nucleus	0	0
V	Motor nucleus of trigeminal	0	0
CS	Superior central nucleus raphe	0	0
LC	Locus ceruleus	0	0
LDT	Laterodorsal tegmental nucleus	0	0
NI	Nucleus incertus	0	0
PRNr	Pontine reticular nucleus	1.97284e-05	0
RPO	Nucleus raphe pontis	0	0
SLC	Subceruleus nucleus	0	0
SLD	Sublaterodorsal nucleus	0	0
AP	Area postrema	0	0
CN	Cochlear nuclei	0	0
DCN	Dorsal column nuclei	0	0
ECU	External cuneate nucleus	0	0
NTB	Nucleus of the trapezoid body	0	0
NTS	Nucleus of the solitary tract	0	0
SPVC	Spinal nucleus of the trigeminal, caudal part	0	0
SPVI	Spinal nucleus of the trigeminal, interpolar part	0	0
SPVO	Spinal nucleus of the trigeminal, oral part	0	0
z	Nucleus z	0	0
VI	Abducens nucleus	0	0
ACVI	Accessory abducens nucleus	0	0
VII	Facial motor nucleus	0	0
ACVII	Accessory facial motor nucleus	0	0
EV	Efferent vestibular nucleus	0	0
AMB	Nucleus ambiguus	0	0
DMX	Dorsal motor nucleus of the vagus nerve	0	0
ECO	Efferent cochlear group	0	0
GRN	Gigantocellular reticular nucleus	0	0
ICB	Infracerebellar nucleus	0	0
IO	Inferior olivary complex	0	0
IRN	Intermediate reticular nucleus	0	0
ISN	Inferior salivatory nucleus	0	0
LIN	Linear nucleus of the medulla	0	0
LRN	Lateral reticular nucleus	0	0
MARN	Magnocellular reticular nucleus	0	0
MDRN	Medullary reticular nucleus	0	0
PARN	Parvicellular reticular nucleus	0	0
PAS	Parasolitary nucleus	0	0
PGRN	Paragigantocellular reticular nucleus	0	0
PHY	Perihypoglossal nuclei	0	0
PMR	Paramedian reticular nucleus	0	0
PPY	Parapyramidal nucleus	0	0
VNC	Vestibular nuclei	0	0
x	Nucleus x	0	0
XII	Hypoglossal nucleus	0	0
y	Nucleus y	0	0
INV	Interstitial nucleus of the vestibular nerve	0	0
RM	Nucleus raphe magnus	0	0
RPA	Nucleus raphe pallidus	0	0
RO	Nucleus raphe obscurus	0	0
LINGmo	Lingula (I), molecular layer	0	0
LINGpu	Lingula (I), Purkinje layer	0	0
LINGgr	Lingula (I), granular layer	0	0
CENT2	Lobule II	0	2.53072e-05
CENT3	Lobule III	0	0.000126536
CUL4	Lobule IV	0	0
CUL5	Lobule V	0	0
CUL4, 5	Lobules IV-V	0	0
DECmo	Declive (VI), molecular layer	0	0
DECpu	Declive (VI), Purkinje layer	0	0
DECgr	Declive (VI), granular layer	0	0
FOTUmo	Folium-tuber vermis (VII), molecular layer	0	0
FOTUpu	Folium-tuber vermis (VII), Purkinje layer	0	0
FOTUgr	Folium-tuber vermis (VII), granular layer	0	0
PYRmo	Pyramus (VIII), molecular layer	0	0
PYRpu	Pyramus (VIII), Purkinje layer	0	0
PYRgr	Pyramus (VIII), granular layer	0	0
UVUmo	Uvula (IX), molecular layer	0	0
UVUpu	Uvula (IX), Purkinje layer	0	0
UVUgr	Uvula (IX), granular layer	0	0
NODmo	Nodulus (X), molecular layer	0	0
NODpu	Nodulus (X), Purkinje layer	0	0
NODgr	Nodulus (X), granular layer	0	0
SIMmo	Simple lobule, molecular layer	0	0
SIMpu	Simple lobule, Purkinje layer	0	0
SIMgr	Simple lobule, granular layer	0	0
ANcr1	Crus 1	0	0
ANcr2	Crus 2	0	0
PRMmo	Paramedian lobule, molecular layer	0	0
PRMpu	Paramedian lobule, Purkinje layer	0	0
PRMgr	Paramedian lobule, granular layer	0	0
COPYmo	Copula pyramidis, molecular layer	0	0
COPYpu	Copula pyramidis, Purkinje layer	0	0
COPYgr	Copula pyramidis, granular layer	0	0
PFLmo	Paraflocculus, molecular layer	1.97284e-05	0
PFLpu	Paraflocculus, Purkinje layer	0	0
PFLgr	Paraflocculus, granular layer	0.000167691	0
FLmo	Flocculus, molecular layer	0	0
FLpu	Flocculus, Purkinje layer	0	0
FLgr	Flocculus, granular layer	0	0
MOp	Primary motor area	5.16383	0.00477884
MOs	Secondary motor area	16.2714	0.0335519
SSp	Primary somatosensory area	6.46186	0.113812
SSs	Supplemental somatosensory area	0.0455842	0.049237
AUDd	Dorsal auditory area	0.112072	0.0871242
AUDp	Primary auditory area	0.0509843	0.278643
AUDpo	Posterior auditory area	0.00112452	0.00412508
AUDv	Ventral auditory area	0.0285801	0.223311
VISal	Anterolateral visual area	0.24864	0.0160954
VISam	Anteromedial visual area	1.05213	0
VISl	Lateral visual area	0.180464	0
VISp	Primary visual area	1.93692	0
VISpl	Posterolateral visual area	0.129223	0
VISpm	posteromedial visual area	0.220735	0
ACAd	Anterior cingulate area, dorsal part	11.5232	0.00253688
ACAv	Anterior cingulate area, ventral part	10.8166	0
ORBl	Orbital area, lateral part	1.34576	0.0164701
ORBm	Orbital area, medial part	1.091	0.0277729
ORBv	Orbital area, ventral part	0	0
ORBvl	Orbital area, ventrolateral part	2.54238	0.00848017
AId	Agranular insular area, dorsal part	0.104591	0.160713
AIp	Agranular insular area, posterior part	0.00584903	0.251041
AIv	Agranular insular area, ventral part	0.12628	0.0389211
RSPagl	Retrosplenial area, lateral agranular part	0.529879	0
RSPd	Retrosplenial area, dorsal part	2.199	0.00113883
RSPv	Retrosplenial area, ventral part	3.76382	0.00323933
MOBgl	Main olfactory bulb, glomerular layer	0	0
MOBgr	Main olfactory bulb, granule layer	0	0.0262575
MOBipl	Main olfactory bulb, inner plexiform layer	0	0.00197974
MOBmi	Main olfactory bulb, mitral layer	0	0.000666858
MOBopl	Main olfactory bulb, outer plexiform layer	0	0.0031259
AOBgl	Accessory olfactory bulb, glomerular layer	0	0
AOBgr	Accessory olfactory bulb, granular layer	0	0
AOBmi	Accessory olfactory bulb, mitral layer	0	0
AONd	Anterior olfactory nucleus, dorsal part	0.130957	0.00062518
AONe	Anterior olfactory nucleus, external part	0	0
AONl	Anterior olfactory nucleus, lateral part	0.0194269	0.0835865
AONm	Anterior olfactory nucleus, medial part	0.108624	0.0731609
AONpv	Anterior olfactory nucleus, posteroventral part	0.0814897	0.0148793
TTd	Taenia tecta, dorsal part	1.10186	0.0552272
TTv	Taenia tecta, ventral part	0.0270743	0.0170337
COAa	Cortical amygdalar area, anterior part	0.086968	0.0978563
COAp	Cortical amygdalar area, posterior part	0.0172261	0.0791128
CA	Ammon's horn	1.19324	0.0526452
DG	Dentate gyrus	0.0777411	0
FC	Fasciola cinerea	0.00959014	0
IG	Induseum griseum	0.101393	0
ENT	Entorhinal area	0.37437	0.821336
PAR	Parasubiculum	0.160797	0.00570997
POST	Postsubiculum	0.341154	0.00475776
PRE	Presubiculum	0.413103	0.0218744
SUB	Subiculum	1.12953	0.211349
isl	Islands of Calleja	0.0276223	0.0194858
islm	Major island of Calleja	0.00486252	0.174288
LSc	Lateral septal nucleus, caudal (caudodorsal) part	0.0398449	0
LSr	Lateral septal nucleus, rostral (rostroventral) part	1.21006	0.274993
LSv	Lateral septal nucleus, ventral part	0	0
CEAc	Central amygdalar nucleus, capsular part	0.0112495	4.68258
CEAl	Central amygdalar nucleus, lateral part	0.000739815	2.46577
CEAm	Central amygdalar nucleus, medial part	0.0254641	6.57913
MEAad	Medial amygdalar nucleus, anterodorsal part	0.108961	0.888999
MEAav	Medial amygdalar nucleus, anteroventral part	0.00484547	0.00416229
MEApd	Medial amygdalar nucleus, posterodorsal part	0.00522473	0.12755
MEApv	Medial amygdalar nucleus, posteroventral part	0	0
MS	Medial septal nucleus	0.337502	0.127829
NDB	Diagonal band nucleus	2.22134	0.75589
BSTa	Bed nuclei of the stria terminalis, anterior division	0.0751844	1.8958
BSTp	Bed nuclei of the stria terminalis, posterior division	0.0512382	0.0825468
VAL	Ventral anterior-lateral complex of the thalamus	0.263657	0.000927684
VM	Ventral medial nucleus of the thalamus	0.0816917	0.00197637
VP	Ventral posterior complex of the thalamus	0.0808614	0.0248011
SPFm	Subparafascicular nucleus, magnocellular part	0.000286062	0
SPFp	Subparafascicular nucleus, parvicellular part	0.000838457	0.013261
MG	Medial geniculate complex	0.00978198	0.0161966
LGd	Dorsal part of the lateral geniculate complex	0	0
LP	Lateral posterior nucleus of the thalamus	0.00771019	0
PO	Posterior complex of the thalamus	0.0218382	0
POL	Posterior limiting nucleus of the thalamus	0.00531719	0.00372016
SGN	Suprageniculate nucleus	0.00275211	0.00045553
AV	Anteroventral nucleus of thalamus	0.0279308	0.00242004
AM	Anteromedial nucleus	0.0461044	0
AD	Anterodorsal nucleus	0.00137112	0
IAM	Interanteromedial nucleus of the thalamus	0	0
IAD	Interanterodorsal nucleus of the thalamus	0	0
LD	Lateral dorsal nucleus of thalamus	0.00151141	0
IMD	Intermediodorsal nucleus of the thalamus	0	0
MD	Mediodorsal nucleus of thalamus	0.00863003	0.00952368
SMT	Submedial nucleus of the thalamus	0.0367366	0.00207519
PR	Perireunensis nucleus	0.000554579	0
PVT	Paraventricular nucleus of the thalamus	0.00100882	0
PT	Parataenial nucleus	0.00231809	0
RE	Nucleus of reunions	0.0209933	0
RH	Rhomboid nucleus	0.00428267	0
CM	Central medial nucleus of the thalamus	0.0148159	0.0459974
PCN	Paracentral nucleus	0.00269295	0.00359363
CL	Central lateral nucleus of the thalamus	0.00982531	0
PF	Parafascicular nucleus	0.00431776	0.00779463
IGL	Intergeniculate leaflet of the lateral geniculate complex	0.00610594	0
LGv	Ventral part of the lateral geniculate complex	0.00961759	0
SubG	Subgeniculate nucleus	0	0
MH	Medial habenula	0	0
LH	Lateral habenula	0.000605293	0
PIN	Pineal body	0	0
NC	Nucleus circularis	0	0
PVHm	Paraventricular hypothalamic nucleus, magnocellular division	0	0
PVHp	Paraventricular hypothalamic nucleus, parvicellular division	0	0
DMHa	Dorsomedial nucleus of the hypothalamus, anterior part	0	0
DMHp	Dorsomedial nucleus of the hypothalamus, posterior part	0	0
DMHv	Dorsomedial nucleus of the hypothalamus, ventral part	0	0
AHNa	Anterior hypothalamic nucleus, anterior part	0.0223757	0
AHNc	Anterior hypothalamic nucleus, central part	0.00966451	0
AHNd	Anterior hypothalamic nucleus, dorsal part	0	0
AHNp	Anterior hypothalamic nucleus, posterior part	0	0
LM	Lateral mammillary nucleus	0	0
MM	Medial mammillary nucleus	0	0
SUM	Supramammillary nucleus	0.00223958	0
TM	Tuberomammillary nucleus	0	0
MPNc	Medial preoptic nucleus, central part	0	0
MPNl	Medial preoptic nucleus, lateral part	0	0
MPNm	Medial preoptic nucleus, medial part	0.000256469	0
PVHdp	Paraventricular hypothalamic nucleus, descending division, dorsal parvicellular part	0	0
PVHf	Paraventricular hypothalamic nucleus, descending division, forniceal part	0	0
PVHlp	Paraventricular hypothalamic nucleus, descending division, lateral parvicellular part	0	0
PVHmpv	Paraventricular hypothalamic nucleus, descending division, medial parvicellular part, ventral zone	0	0
VMHa	Ventromedial hypothalamic nucleus, anterior part	0	0
VMHc	Ventromedial hypothalamic nucleus, central part	0	0
VMHdm	Ventromedial hypothalamic nucleus, dorsomedial part	0	0
VMHvl	Ventromedial hypothalamic nucleus, ventrolateral part	0.00049321	0
A13	Dopaminergic A13 group	0	0
FF	Fields of Forel	0.00222616	0
SCig-a	Superior colliculus, motor related, intermediate gray layer, sublayer a	0.0238184	0
SCig-b	Superior colliculus, motor related, intermediate gray layer, sublayer b	0.0600478	0.00536513
SCig-c	Superior colliculus, motor related, intermediate gray layer, sublayer c	0	0
NLLd	Nucleus of the lateral lemniscus, dorsal part	0	0
NLLh	Nucleus of the lateral lemniscus, horizontal part	0	0
NLLv	Nucleus of the lateral lemniscus, ventral part	0	0
KF	Koelliker-Fuse subnucleus	0	0.0013919
PBl	Parabrachial nucleus, lateral division	0	0.0791357
PBm	Parabrachial nucleus, medial division	0	0
POR	Superior olivary complex, periolivary region	0	0
SOCm	Superior olivary complex, medial part	0	0
SOCl	Superior olivary complex, lateral part	0	0
CSl	Superior central nucleus raphe, lateral part	0	0
CSm	Superior central nucleus raphe, medial part	0	0
CNlam	Granular lamina of the cochlear nuclei	0	0
CNspg	Cochlear nucleus, subpedunclular granular region	0	0
DCO	Dorsal cochlear nucleus	0	0
VCO	Ventral cochlear nucleus	0	0
CU	Cuneate nucleus	0	0
GR	Gracile nucleus	0	0
NTSce	Nucleus of the solitary tract, central part	0	0
NTSco	Nucleus of the solitary tract, commissural part	0	0
NTSge	Nucleus of the solitary tract, gelatinous part	0	0
NTSl	Nucleus of the solitary tract, lateral part	0	0
NTSm	Nucleus of the solitary tract, medial part	0	0
SPVOcdm	Spinal nucleus of the trigeminal, oral part, caudal dorsomedial part	0	0
SPVOmdmd	Spinal nucleus of the trigeminal, oral part, middle dorsomedial part, dorsal zone	0	0
SPVOmdmv	Spinal nucleus of the trigeminal, oral part, middle dorsomedial part, ventral zone	0	0
SPVOrdm	Spinal nucleus of the trigeminal, oral part, rostral dorsomedial part	0	0
SPVOvl	Spinal nucleus of the trigeminal, oral part, ventrolateral part	0	0
AMBd	Nucleus ambiguus, dorsal division	0	0
AMBv	Nucleus ambiguus, ventral division	0	0
LRNm	Lateral reticular nucleus, magnocellular part	0	0
LRNp	Lateral reticular nucleus, parvicellular part	0	0
MDRNd	Medullary reticular nucleus, dorsal part	0	0
MDRNv	Medullary reticular nucleus, ventral part	0	0
PGRNd	Paragigantocellular reticular nucleus, dorsal part	0	0
PGRNl	Paragigantocellular reticular nucleus, lateral part	0	0
NIS	Nucleus intercalatus	0	0
NR	Nucleus of Roller	0	0
PRP	Nucleus prepositus	0	0
PPYd	Parapyramidal nucleus, deep part	0	0
PPYs	Parapyramidal nucleus, superficial part	0	0
LAV	Lateral vestibular nucleus	0	0
MV	Medial vestibular nucleus	0	0
SPIV	Spinal vestibular nucleus	0	0
SUV	Superior vestibular nucleus	0	0
SSp-n	Primary somatosensory area, nose	0.0180022	0.0283054
SSp-bfd	Primary somatosensory area, barrel field	1.15413	0.0448972
SSp-ll	Primary somatosensory area, lower limb	1.18483	0
SSp-m	Primary somatosensory area, mouth	0.0261216	0.0180126
SSp-ul	Primary somatosensory area, upper limb	0.490408	0.0167147
SSp-tr	Primary somatosensory area, trunk	3.35058	0
SSp-un	Primary somatosensory area, unassigned	0.2378	0.00588165
COApl	Cortical amygdalar area, posterior part, lateral zone	0.0143951	0.0503014
COApm	Cortical amygdalar area, posterior part, medial zone	0.00283102	0.0288114
CA1	Field CA1	0.908043	0.0235496
CA2	Field CA2	0.0603698	0.00100835
CA3	Field CA3	0.224824	0.0280872
DG-mo	Dentate gyrus, molecular layer	0.0769849	0
DG-po	Dentate gyrus, polymorph layer	0	0
DG-sg	Dentate gyrus, granule cell layer	0.000756244	0
DG-sgz	Dentate gyrus, subgranular zone	0	0
DGcr	Dentate gyrus crest	0	0
DGlb	Dentate gyrus lateral blade	0	0
DGmb	Dentate gyrus medial blade	0	0
ENTl	Entorhinal area, lateral part	0.113161	0.776198
ENTm	Entorhinal area, medial part, dorsal zone	0.26121	0.0440237
ENTmv	Entorhinal area, medial part, ventral zone	0	0.00111352
SUBd	Subiculum, dorsal part	0.760782	0.00323933
SUBv	Subiculum, ventral part	0.368746	0.20811
MEApd-a	Medial amygdalar nucleus, posterodorsal part, sublayer a	0.000828593	0
MEApd-b	Medial amygdalar nucleus, posterodorsal part, sublayer b	0.00353795	0.0531572
MEApd-c	Medial amygdalar nucleus, posterodorsal part, sublayer c	0.000858185	0.0743929
BSTal	Bed nuclei of the stria terminalis, anterior division, anterolateral area	0.0420886	0.454589
BSTam	Bed nuclei of the stria terminalis, anterior division, anteromedial area	0.00782355	0.600285
BSTdm	Bed nuclei of the stria terminalis, anterior division, dorsomedial nucleus	0.000197284	0.0038136
BSTfu	Bed nuclei of the stria terminalis, anterior division, fusiform nucleus	0	0.0516267
BSTju	Bed nuclei of the stria terminalis, anterior division, juxtacapsular nucleus	0.00413216	0.0542875
BSTmg	Bed nuclei of the stria terminalis, anterior division, magnocellular nucleus	0	0.00383747
BSTov	Bed nuclei of the stria terminalis, anterior division, oval nucleus	0.00368372	0.543262
BSTrh	Bed nuclei of the stria terminalis, anterior division, rhomboid nucleus	0.0105659	0.182623
BSTv	Bed nuclei of the stria terminalis, anterior division, ventral nucleus	0.00669325	0.00147959
BSTd	Bed nuclei of the stria terminalis, posterior division, dorsal nucleus	0	0
BSTpr	Bed nuclei of the stria terminalis, posterior division, principal nucleus	0.00297916	0.0211526
BSTif	Bed nuclei of the stria terminalis, posterior division, interfascicular nucleus	0.0442963	0.0265354
BSTtr	Bed nuclei of the stria terminalis, posterior division, transverse nucleus	0.00349906	0.0279144
BSTse	Bed nuclei of the stria terminalis, posterior division, strial extension	0.000463617	0.00694442
VPL	Ventral posterolateral nucleus of the thalamus	0.0479267	0.00073391
VPLpc	Ventral posterolateral nucleus of the thalamus, parvicellular part	0	0
VPM	Ventral posteromedial nucleus of the thalamus	0.0268831	0
VPMpc	Ventral posteromedial nucleus of the thalamus, parvicellular part	0.0060516	0.0240672
MGd	Medial geniculate complex, dorsal part	0	0
MGv	Medial geniculate complex, ventral part	0.00573766	0.0108315
MGm	Medial geniculate complex, medial part	0.00404432	0.00536513
AMd	Anteromedial nucleus, dorsal part	0.0107165	0
AMv	Anteromedial nucleus, ventral part	0.0353879	0
MDc	Mediodorsal nucleus of the thalamus, central part	0.00306335	0
MDl	Mediodorsal nucleus of the thalamus, lateral part	0.00290007	0
MDm	Mediodorsal nucleus of the thalamus, medial part	0.00266661	0.00952368
LGvl	Ventral part of the lateral geniculate complex, lateral zone	0	0
LGvm	Ventral part of the lateral geniculate complex, medial zone	0	0
PVHam	Paraventricular hypothalamic nucleus, magnocellular division, anterior magnocellular part	0	0
PVHmm	Paraventricular hypothalamic nucleus, magnocellular division, medial magnocellular part	0	0
PVHpm	Paraventricular hypothalamic nucleus, magnocellular division, posterior magnocellular part	0	0
PVHap	Paraventricular hypothalamic nucleus, parvicellular division, anterior parvicellular part	0	0
PVHmpd	Paraventricular hypothalamic nucleus, parvicellular division, medial parvicellular part, dorsal zone	0	0
PVHpv	Paraventricular hypothalamic nucleus, parvicellular division, periventricular part	0	0
SUMl	Supramammillary nucleus, lateral part	0.00223958	0
SUMm	Supramammillary nucleus, medial part	0	0
TMd	Tuberomammillary nucleus, dorsal part	0	0
TMv	Tuberomammillary nucleus, ventral part	0	0
PBlc	Parabrachial nucleus, lateral division, central lateral part	0	0.00399854
PBld	Parabrachial nucleus, lateral division, dorsal lateral part	0	0.0119956
PBle	Parabrachial nucleus, lateral division, external lateral part	0	0.022903
PBls	Parabrachial nucleus, lateral division, superior lateral part	0	0
PBlv	Parabrachial nucleus, lateral division, ventral lateral part	0	0.0402385
PBme	Parabrachial nucleus, medial division, external medial part	0	0
PBmm	Parabrachial nucleus, medial division, medial medial part	0	0
PBmv	Parabrachial nucleus, medial division, ventral medial part	0	0
PVHpml	Paraventricular hypothalamic nucleus, magnocellular division, posterior magnocellular part, lateral zone	0	0
PVHpmm	Paraventricular hypothalamic nucleus, magnocellular division, posterior magnocellular part, medial zone	0	0
