# Supplementary material for: Whole-brain mapping of basal forebrain cholinergic neurons reveals a long-range reciprocal input-output loop between distinct subtypes
Source: Sci Adv. 2025 May 30;11(22):eadt1617. doi: 10.1126/sciadv.adt1617 (PMC12124396; doi:10.1126/sciadv.adt1617)
Supplement: Supplementary file 2 — Tables S1 to S7 [file sciadv.adt1617_tables_s1_to_s7.zip › adt1617_table_s5.xlsx]

## Sheet: Sheet1
Inputs to BFCN-ACA neurons
Acronym	Name	Distribution of different types of input neurons across the whole brain				Percentage of different types of neurons in each region
		Excitatory input percentage	Inhibitory input percentage	vglut- & vgat- input percentage		E/(E+I)	Percentage of vglut+ input neurons	Percentage of vgat+ input neurons	Percentage of vglut- & vgat- input neurons
grey	Basic cell groups and regions	100	100	100		39.3729	37.1926	55.3823	7.42507
CH	Cerebrum	51.7189	74.7382	34.3845		31.8795	30.7042	65.0304	4.26544
BS	Brain stem	47.9831	25.0102	65.6155		55.9951	49.1125	37.9502	12.9373
CB	Cerebellum	0.0117154	0.0573921	0		50	50	50	0
CTX	Cerebral cortex	46.1424	5.0656	5.67232		84.8475	83.0328	14.7621	2.20501
CNU	Cerebral nuclei	5.57653	69.6726	28.7121		5.40943	5.17527	89.7397	5.08506
IB	Interbrain	26.5237	15.6122	28.8102		52.6569	47.5416	41.9028	10.5556
MB	Midbrain	17.4355	7.33938	20.6997		59.997	53.0081	34.7543	12.2375
HB	Hindbrain	4.02391	2.05855	16.1056		57.1824	41.5948	30.6776	27.7277
CBX	Cerebellar cortex	0	0.0573921	0		0	0	100	0
CBN	Cerebellar nuclei	0.0117154	0	0		100	100	0	0
CTXpl	Cortical plate	43.3415	4.31776	3.85919		86.2005	84.9024	13.57	1.52753
CTXsp	Cortical subplate	2.5646	0.580843	1.6803		68.8672	64.3904	25.8229	9.78676
STR	Striatum	2.55187	57.1632	10.7425		3.03729	2.96554	94.1994	2.83507
PAL	Pallidum	3.02467	12.5093	17.9697		15.2975	13.2515	72.655	14.0934
TH	Thalamus	11.7091	0.701519	0.323801		91.3242	90.7221	8.53698	0.740898
HY	Hypothalamus	14.8146	14.9107	28.4864		40.0175	35.1857	51.5822	13.232
MBsen	Midbrain, sensory related	0.200011	0.110273	0.442268		60.5195	48.8381	27.6976	23.4642
MBmot	Midbrain, motor related	15.7231	6.29955	14.2194		61.4559	55.5189	34.3367	10.1444
MBsta	Midbrain, behavioral state related	0.26476	0.411138	2.26541		30.5857	21.3256	49.3025	29.3719
P	Pons	2.79235	1.63338	14.7299		53.4871	37.1397	31.1828	31.6774
MY	Medulla	1.23156	0.42517	1.3757		66.0705	58.5394	29.5969	11.8637
VERM	Vermal regions	0	0.0573921	0		0	0	100	0
HEM	Hemispheric regions	0	0	0		NAN	NAN	NAN	NAN
CBXmo	Cerebellar cortex, molecular layer	0	0	0		NAN	NAN	NAN	NAN
CBXpu	Cerebellar cortex, Purkinje layer	0	0	0		NAN	NAN	NAN	NAN
CBXgr	Cerebellar cortex, granular layer	0	0	0		NAN	NAN	NAN	NAN
FN	Fastigial nucleus	0	0	0		NAN	NAN	NAN	NAN
IP	Interposed nucleus	0.0117154	0	0		100	100	0	0
DN	Dentate nucleus	0	0	0		NAN	NAN	NAN	NAN
Isocortex	Isocortex	28.785	0.185567	0.211157		98.8005	98.6316	1.19769	0.170747
OLF	Olfactory areas	7.45192	1.85602	2.81248		70.6523	66.9742	27.6674	5.3584
HPF	Hippocampal formation	7.10466	2.27617	0.835552		62.1942	61.4275	37.3029	1.2696
6b	Layer 6b, isocortex	0	0	0		NAN	NAN	NAN	NAN
CLA	Claustrum	0.386469	0.0402842	0		66.6667	66.6667	33.3333	0
EP	Endopiriform nucleus	0.732939	0.27305	0.4673		60.3759	56.9885	31.8447	11.1668
LA	Lateral amygdalar nucleus	0.0569052	0.026861	0		66.6667	66.6667	33.3333	0
BLA	Basolateral amygdalar nucleus	0.658049	0.0898339	0.405861		77.4267	73.4025	17.788	8.80952
BMA	Basomedial amygdalar nucleus	0.611183	0.136478	0.807139		71.285	65.9697	24.0387	9.99168
PA	Posterior amygdalar nucleus	0.119055	0.0143351	0		85.4167	85.4167	14.5833	0
STRd	Striatum dorsal region	0.0163712	29.7051	1.11419		0.0208768	0.0202429	99.2387	0.741078
STRv	Striatum ventral region	0.74623	9.11073	2.00697		5.88262	5.71317	90.7232	3.56359
LSX	Lateral septal complex	0.908289	13.9329	5.06028		3.98552	3.78982	91.362	4.84822
sAMY	Striatum-like amygdalar nuclei	0.880976	4.41459	2.56102		16.2186	15.521	77.6983	6.7807
PALd	Pallidum, dorsal region	0.052495	2.66619	0.766307		2.72222	2.46512	90.2961	7.23883
PALv	Pallidum, ventral region	0.667665	3.40057	6.21386		12.1886	10.2702	74.0432	15.6866
PALm	Pallidum, medial region	2.17314	4.93287	10.405		25.9218	21.7017	60.4628	17.8356
PALc	Pallidum, caudal region	0.131367	1.50969	0.58447		4.89423	4.70436	91.408	3.88766
DORsm	Thalamus, sensory-motor cortex related	1.60119	0.106495	0.0250941		91.7143	91.3488	8.18605	0.465116
DORpm	Thalamus, polymodal association cortex related	9.13354	0.486925	0.298707		92.1361	91.4137	7.71906	0.86727
PVZ	Periventricular zone	0.385789	0.15177	0.213641		42.3077	37.4286	51.1429	11.4286
PVR	Periventricular region	1.58642	2.43892	3.63733		31.4979	27.7554	61.0137	11.2309
MEZ	Hypothalamic medial zone	2.89063	1.81551	4.15465		50.944	44.767	42.4009	12.8321
LZ	Hypothalamic lateral zone	8.70315	9.58119	19.1376		38.3796	33.7044	52.318	13.9776
ME	Median eminence	0	0	0		NAN	NAN	NAN	NAN
SCs	Superior colliculus, sensory related	0.0288187	0	0.205693		100	66.6667	0	33.3333
IC	Inferior colliculus	0.0772128	0.0458151	0.105578		45.8333	42.5595	38.5913	18.8492
NB	Nucleus of the brachium of the inferior colliculus	0.0163712	0.00587185	0.0654981		50	25	25	50
SAG	Nucleus sagulum	0.0398667	0	0.040404		100	91.6667	0	8.33333
PBG	Parabigeminal nucleus	0	0.0116111	0		0	0	100	0
MEV	Midbrain trigeminal nucleus	0.0377414	0.0469748	0.0250941		70.3704	52.7778	22.2222	25
SNr	Substantia nigra, reticular part	0.0217007	0.301705	0.203533		7.63889	6.92308	86.0223	7.05466
VTA	Ventral tegmental area	1.47783	0.561393	1.5417		57.034	51.1898	38.1053	10.7049
RR	Midbrain reticular nucleus, retrorubral area	0.0213638	0.217616	0.293801		4.44079	3.69048	80.3571	15.9524
MRN	Midbrain reticular nucleus	2.90088	2.47116	4.04384		41.7686	37.4137	50.9442	11.6421
SCm	Superior colliculus, motor related	1.44616	0.454455	0.743755		70.7825	66.1481	27.6326	6.21934
PAG	Periaqueductal gray	7.54792	1.95219	6.16951		73.1758	65.6518	23.5527	10.7955
PRT	Pretectal region	1.72776	0.0698922	0.130996		92.7422	90.6985	6.94038	2.36111
CUN	Cuneiform nucleus	0.0160407	0.0298033	0.0654981		32.5	20	40	40
RN	Red nucleus	0.409922	0.220679	0.633532		44.2308	38.8393	47.9167	13.244
III	Oculomotor nucleus	0.00998536	0.0125259	0.0400802		33.3333	25	62.5	12.5
EW	Edinger-Westphal nucleus	0.126445	0.00406259	0		95	95	5	0
IV	Trochlear nucleus	0.00499268	0	0		100	100	0	0
VTN	Ventral tegmental nucleus	0	0.00406259	0.353188		0	0	11.1111	88.8889
AT	Anterior tegmental nucleus	0.0121106	0	0		100	100	0	0
LT	Lateral terminal nucleus of the accessory optic tract	0	0	0		NAN	NAN	NAN	NAN
DT	Dorsal terminal nucleus of the accessory optic tract	0	0	0		NAN	NAN	NAN	NAN
MT	Medial terminal nucleus of the accessory optic tract	0	0	0		NAN	NAN	NAN	NAN
SNl	Substantia nigra, lateral part	0	0	0		NAN	NAN	NAN	NAN
SNc	Substantia nigra, compact part	0.0455267	0.184552	0.53038		21.25	16.0808	57.2121	26.7071
PPN	Pedunculopontine nucleus	0.0437903	0.0881471	0.276979		21.0714	13.0456	62.004	24.9504
RAmb	Midbrain raphe nuclei	0.175443	0.138439	1.45805		47.2161	31.2618	39.247	29.4912
P-sen	Pons, sensory related	0.251587	0.201677	0.682208		38.2375	32.1858	28.5818	39.2324
P-mot	Pons, motor related	1.67703	0.628872	4.45035		63.0724	49.2071	27.6849	23.108
P-sat	Pons, behavioral state related	0.630789	0.591074	7.77399		43.05	24.8616	31.6703	43.4681
MY-sen	Medulla, sensory related	0	0	0		NAN	NAN	NAN	NAN
MY-mot	Medulla, motor related	0.851225	0.33908	1.17985		62.9137	55.366	31.7914	12.8427
MY-sat	Medulla, behavioral state related	0.09023	0.0098018	0.0400802		77.7778	72.2222	19.4444	8.33333
LING	Lingula (I)	0	0	0		NAN	NAN	NAN	NAN
CENT	Central lobule	0	0.0573921	0		0	0	100	0
CUL	Culmen	0	0	0		NAN	NAN	NAN	NAN
DEC	Declive (VI)	0	0	0		NAN	NAN	NAN	NAN
FOTU	Folium-tuber vermis (VII)	0	0	0		NAN	NAN	NAN	NAN
PYR	Pyramus (VIII)	0	0	0		NAN	NAN	NAN	NAN
UVU	Uvula (IX)	0	0	0		NAN	NAN	NAN	NAN
NOD	Nodulus (X)	0	0	0		NAN	NAN	NAN	NAN
SIM	Simple lobule	0	0	0		NAN	NAN	NAN	NAN
AN	Ansiform lobule	0	0	0		NAN	NAN	NAN	NAN
PRM	Paramedian lobule	0	0	0		NAN	NAN	NAN	NAN
COPY	Copula pyramidis	0	0	0		NAN	NAN	NAN	NAN
PFL	Paraflocculus	0	0	0		NAN	NAN	NAN	NAN
FL	Flocculus	0	0	0		NAN	NAN	NAN	NAN
FRP	Frontal pole, cerebral cortex	0	0	0		NAN	NAN	NAN	NAN
MO	Somatomotor areas	7.48039	0.00846329	0		99.75	99.75	0.25	0
SS	Somatosensory areas	1.9041	0.0430082	0.0400802		96.2596	95.9263	3.74038	0.333333
GU	Gustatory areas	0.479539	0	0		100	100	0	0
VISC	Visceral area	0.00998536	0	0		100	100	0	0
AUD	Auditory areas	0.35331	0.0311291	0		72.5	72.5	27.5	0
VIS	Visual areas	0.74925	0	0		100	100	0	0
ACA	Anterior cingulate area	5.44835	0.0169266	0.0250941		99.4667	99.2583	0.533333	0.208333
PL	Prelimbic area	1.44029	0	0		100	100	0	0
ILA	Infralimbic area	3.41443	0.0402842	0		96.6667	96.6667	3.33333	0
ORB	Orbital area	3.61824	0.0143351	0		99.4977	99.3722	0.627828	0
AI	Agranular insular area	1.58347	0.00573921	0		99.0909	99.0909	0.909091	0
RSP	Retrosplenial area	1.30938	0	0		100	100	0	0
PTLp	Posterior parietal association areas	0.528123	0	0.0250941		100	80	0	20
TEa	Temporal association areas	0.181342	0.00573921	0.0400802		95	91.6667	5	3.33333
PERI	Perirhinal area	0.119807	0.0199417	0.040404		79.7619	73.5119	20.2381	6.25
ECT	Ectorhinal area	0.164939	0	0.040404		100	93.75	0	6.25
MOB	Main olfactory bulb	0	0	0		NAN	NAN	NAN	NAN
AOB	Accessory olfactory bulb	0	0	0		NAN	NAN	NAN	NAN
AON	Anterior olfactory nucleus	0.129595	0.341627	0.44153		46.4348	42.5	48.5417	8.95833
TT	Taenia tecta	1.3311	0.318749	0.195847		71.4743	68.461	27.0231	4.51589
DP	Dorsal peduncular area	0.557045	0.0576115	0		86.6667	86.6667	13.3333	0
PIR	Piriform area	4.01872	0.29774	1.01083		88.784	84.6868	10.2927	5.02045
NLOT	Nucleus of the lateral olfactory tract	0.109032	0.326949	0.210509		25.4973	21.5358	71.1409	7.32323
COA	Cortical amygdalar area	0.749779	0.324358	0.872961		66.7063	63.1104	29.4351	7.45455
PAA	Piriform-amygdalar area	0.150884	0.0229568	0		83.3333	83.3333	16.6667	0
TR	Postpiriform transition area	0.205239	0.0143351	0		91.8269	91.8269	8.17308	0
HIP	Hippocampal region	4.30263	2.00401	0.687734		46.4252	45.7728	52.8798	1.34739
RHP	Retrohippocampal region	2.80202	0.272158	0.147819		83.0602	82.5047	16.5775	0.917792
EPd	Endopiriform nucleus, dorsal part	0.617344	0.141739	0.171076		68.1098	64.8455	28.3174	6.83712
EPv	Endopiriform nucleus, ventral part	0.115595	0.131311	0.296223		29.1667	27.1111	57.8974	14.9915
BLAa	Basolateral amygdalar nucleus, anterior part	0.237875	0.064153	0.380767		64.8449	58.2215	25.5447	16.2338
BLAp	Basolateral amygdalar nucleus, posterior part	0.28801	0.0199417	0.0250941		77.1429	77.1429	16.1905	6.66667
BLAv	Basolateral amygdalar nucleus, ventral part	0.132164	0.00573921	0		90	90	10	0
BMAa	Basomedial amygdalar nucleus, anterior part	0.13532	0.0854075	0.393916		45.1389	38.7701	40.0624	21.1676
BMAp	Basomedial amygdalar nucleus, posterior part	0.475862	0.0510708	0.413223		79.6667	76	19	5
CP	Caudoputamen	0.0163712	29.7051	1.11419		0.0208768	0.0202429	99.2387	0.741078
NAc	Nucleus accumbens	0.122723	7.88928	1.25261		1.7625	1.7127	95.5045	2.78282
FS	Fundus of striatum	0.0759841	0.346879	0.382233		8.87179	7.36695	77.9272	14.7059
OT	Olfactory tubercle	0.547523	0.87457	0.372125		23.7515	22.9824	70.962	6.05559
LS	Lateral septal nucleus	0.693344	12.4685	4.08311		3.35191	3.18642	92.3961	4.41743
SF	Septofimbrial nucleus	0.203897	0.913985	0.871265		20.314	16.3428	70.738	12.9192
SH	Septohippocampal nucleus	0.011048	0.550377	0.105902		1.42157	1.35747	96.4791	2.16346
AAA	Anterior amygdalar area	0.280501	0.749274	0.407031		24.9373	24.5313	70.1923	5.27634
BA	Bed nucleus of the accessory olfactory tract	0.0398019	0.0512034	0		22.2222	22.2222	77.7778	0
CeA	Central amygdalar nucleus	0.0565747	2.59907	0.825086		1.76977	1.64466	93.6663	4.68905
IA	Intercalated amygdalar nucleus	0.0327487	0.0623908	0.123049		41.0714	36.4583	52.0833	11.4583
MEA	Medial amygdalar nucleus	0.445324	0.767925	1.11558		42.6429	39.338	46.9158	13.7462
GPe	Globus pallidus, external segment	0.00499268	2.33397	0.563098		0.666667	0.645161	92.7557	6.59916
GPi	Globus pallidus, internal segment	0.0475023	0.332217	0.203209		10	10	76	14
SI	Substantia innominata	0.500638	2.9735	4.61519		10.729	9.11563	76.3673	14.5171
MA	Magnocellular nucleus	0.167027	0.427064	1.59867		17.3419	12.7444	68.9286	18.3271
MSC	Medial septal complex	1.65887	4.52876	9.09244		22.8881	19.3483	63.0224	17.6293
TRS	Triangular nucleus of septum	0.514274	0.404104	1.31259		52.1381	38.2921	44.0669	17.641
BST	Bed nuclei of the stria terminalis	0.131367	1.50157	0.58447		4.90705	4.71493	91.3551	3.92994
BAC	Bed nucleus of the anterior commissure	0	0.00812518	0		0	0	100	0
VENT	Ventral group of the dorsal thalamus	1.15669	0.0655643	0.0250941		93.3333	92.8387	6.51613	0.645161
SPF	Subparafascicular nucleus	0.158242	0.0267284	0		71	71	29	0
SPA	Subparafascicular area	0.238758	0	0		100	100	0	0
PP	Peripeduncular nucleus	0	0.0142025	0		0	0	100	0
GENd	Geniculate group, dorsal thalamus	0.0475023	0	0		100	100	0	0
LAT	Lateral group of the dorsal thalamus	0.361322	0.0143351	0		94.3627	94.3627	5.63725	0
ATN	Anterior group of the dorsal thalamus	0.57328	0.0637293	0.0250941		87.4921	86.4087	12.3413	1.25
MED	Medial group of the dorsal thalamus	2.76862	0.10603	0		90.0357	90.0357	9.96429	0
MTN	Midline group of the dorsal thalamus	1.97095	0.113361	0.125471		85.507	82.8134	13.4829	3.7037
ILM	Intralaminar nuclei of the dorsal thalamus	3.16313	0.0857971	0.0250941		96.2463	96.1018	3.73818	0.16
RT	Reticular nucleus of the thalamus	0.0117154	0.0861896	0.0826446		3.57143	3.125	93.75	3.125
GENv	Geniculate group, ventral thalamus	0	0.0174829	0		0	0	100	0
EPI	Epithalamus	0.284523	0	0.040404		100	98.6111	0	1.38889
SO	Supraoptic nucleus	0.0351461	0.0200744	0		25	25	75	0
ASO	Accessory supraoptic group	0	0.0114784	0		0	0	100	0
PVH	Paraventricular hypothalamic nucleus	0.309441	0.0891347	0.0501882		26.8421	25.2381	72.8571	1.90476
PVa	Periventricular hypothalamic nucleus, anterior part	0	0	0		NAN	NAN	NAN	NAN
PVi	Periventricular hypothalamic nucleus, intermediate part	0.0351461	0	0		100	100	0	0
ARH	Arcuate hypothalamic nucleus	0.00605532	0.031082	0.163453		33.3333	8.33333	50	41.6667
ADP	Anterodorsal preoptic nucleus	0.016708	0.0568698	0.161616		14.5833	14.5833	71.131	14.2857
AHA	Anterior hypothalamic area	0	0	0		NAN	NAN	NAN	NAN
AVP	Anteroventral preoptic nucleus	0.034874	0.0699982	0.422641		36.9048	24.5238	47.1429	28.3333
AVPV	Anteroventral periventricular nucleus	0.00605532	0.0216781	0		12.5	12.5	87.5	0
DMH	Dorsomedial nucleus of the hypothalamus	0.734807	0.309154	0.306951		51.3333	48.6045	45.7969	5.59856
MEPO	Median preoptic nucleus	0.138489	0.158583	0.163129		26.5714	24.329	67.1861	8.48485
MPO	Medial preoptic area	0.570245	1.72179	2.44254		20.3434	17.3441	69.6278	13.028
OV	Vascular organ of the lamina terminalis	0	0	0		NAN	NAN	NAN	NAN
PD	Posterodorsal preoptic nucleus	0	0	0		NAN	NAN	NAN	NAN
PS	Parastrial nucleus	0.00605532	0.0405199	0		11.1111	11.1111	88.8889	0
PSCH	Suprachiasmatic preoptic nucleus	0	0	0		NAN	NAN	NAN	NAN
PVp	Periventricular hypothalamic nucleus, posterior part	0	0.0263903	0		0	0	100	0
PVpo	Periventricular hypothalamic nucleus, preoptic part	0	0.0143351	0		0	0	100	0
SBPV	Subparaventricular zone	0.0475023	0.0196036	0.140457		33.3333	33.3333	33.3333	33.3333
SCH	Suprachiasmatic nucleus	0	0	0		NAN	NAN	NAN	NAN
SFO	Subfornical organ	0	0	0		NAN	NAN	NAN	NAN
VLPO	Ventrolateral preoptic nucleus	0.0316861	0	0		100	100	0	0
AHN	Anterior hypothalamic nucleus	0.379454	0.565146	0.843359		34.3663	29.892	57.3775	12.7305
MBO	Mammillary body	0.205723	0.197283	0.549063		63.569	43.7879	41.2121	15
MPN	Medial preoptic nucleus	0.094487	0.295232	0.268707		20.4722	19.2222	72.1111	8.66667
PMd	Dorsal premammillary nucleus	0.112657	0.0523365	0.147819		46.6667	43.3333	43.3333	13.3333
PMv	Ventral premammillary nucleus	0.0622284	0.0736167	0.0250941		27.9762	27.0833	69.7917	3.125
PVHd	Paraventricular hypothalamic nucleus, descending division	0.0809184	0.0658067	0.0250941		38	38	52	10
VMH	Ventromedial hypothalamic nucleus	0.184417	0.227355	0.531888		31.8989	25.9102	58.6396	15.4502
PH	Posterior hypothalamic nucleus	1.77075	0.338731	1.76363		73.4995	64.2323	23.0744	12.6933
LHA	Lateral hypothalamic area	5.42657	5.23622	11.2443		41.3495	36.2363	48.8591	14.9046
LPO	Lateral preoptic area	1.16509	2.4026	2.04986		23.9462	22.6143	68.3656	9.02003
PST	Preparasubthalamic nucleus	0.0177707	0.0173503	0.0826446		50	33.3333	50	16.6667
PSTN	Parasubthalamic nucleus	0.138826	0.120035	0.323216		39.2186	33.8713	50.5037	15.625
RCH	Retrochiasmatic area	0.037735	0.0428986	0.150565		41.6667	38.0952	47.619	14.2857
STN	Subthalamic nucleus	0.88754	0.0571609	0.522432		76.9191	65.2525	21.4142	13.3333
TU	Tuberal nucleus	0.212126	0.561139	0.804574		43.9435	37.404	49.2057	13.3902
ZI	Zona incerta	0.817498	1.14379	3.96001		30.611	24.0849	55.5813	20.3338
SCop	Superior colliculus, optic layer	0	0	0.165289		NAN	0	0	100
SCsg	Superior colliculus, superficial gray layer	0.0227634	0	0		100	100	0	0
SCzo	Superior colliculus, zonal layer	0.00605532	0	0.040404		100	50	0	50
ICc	Inferior colliculus, central nucleus	0	0.00587185	0		0	0	100	0
ICd	Inferior colliculus, dorsal nucleus	0	0	0		NAN	NAN	NAN	NAN
ICe	Inferior colliculus, external nucleus	0.0772128	0.0399432	0.105578		47.5	43.75	36.8056	19.4444
SCdg	Superior colliculus, motor related, deep gray layer	0.368996	0.1558	0.580303		58.9419	48.4139	37.514	14.0721
SCdw	Superior colliculus, motor related, deep white layer	0.0227634	0.00573921	0.040404		75	62.5	25	12.5
SCiw	Superior colliculus, motor related, intermediate white layer	0.143153	0.0338659	0.0826446		73.8889	69.7222	26.1111	4.16667
SCig	Superior colliculus, motor related, intermediate gray layer	0.911245	0.25905	0.040404		74.5373	70.6458	25.1928	0.512821
PRC	Precommissural nucleus	0.135453	0	0		100	100	0	0
INC	Interstitial nucleus of Cajal	0.146341	0.00587185	0.0400802		95.8333	87.5	4.16667	6.66667
ND	Nucleus of Darkschewitsch	0.232546	0.0298033	0.0501882		91.6409	79.1409	8.35913	12.5
APN	Anterior pretectal nucleus	0.624957	0.0253899	0.130996		95.8333	88.8492	4.16667	6.98413
MPT	Medial pretectal area	0.029486	0	0		100	100	0	0
NOT	Nucleus of the optic tract	0.0121106	0.00587185	0		66.6667	66.6667	33.3333	0
NPC	Nucleus of the posterior commissure	0.973414	0.0327586	0		93.7004	93.7004	6.2996	0
OP	Olivary pretectal nucleus	0.0117154	0	0		100	100	0	0
PPT	Posterior pretectal nucleus	0.0760754	0.00587185	0		93.3333	93.3333	6.66667	0
IF	Interfascicular nucleus raphe	0.0242213	0.0098018	0.0801603		33.3333	33.3333	44.4444	22.2222
IPN	Interpeduncular nucleus	0.00605532	0.00573921	0.0400802		50	33.3333	33.3333	33.3333
RL	Rostral linear nucleus raphe	0.014978	0.00406259	0.145335		75	21.4286	7.14286	71.4286
CLI	Central linear nucleus raphe	0.00499268	0.0850288	0.165289		12.5	10	70	20
DR	Dorsal nucleus raphe	0.125195	0.0338061	1.02719		68.75	47.75	14.5	37.75
NLL	Nucleus of the lateral lemniscus	0.0210334	0.00587185	0.20202		75	57.1429	7.14286	35.7143
PSV	Principal sensory nucleus of the trigeminal	0	0	0		NAN	NAN	NAN	NAN
PB	Parabrachial nucleus	0.230554	0.184062	0.399703		50.6653	33.2217	30.6619	36.1164
SOC	Superior olivary complex	0	0.0117437	0.0804842		0	0	33.3333	66.6667
B	Barrington's nucleus	0.0227634	0.0116111	0.145658		62.5	41.6667	20.8333	37.5
DTN	Dorsal tegmental nucleus	0.0633558	0.0241369	0.453798		58.3333	35.2183	20.9325	43.8492
LTN	Lateral tegmental nucleus	0	0	0		NAN	NAN	NAN	NAN
PCG	Pontine central gray	0.742668	0.36554	2.16031		52.2531	40.5743	34.9126	24.5131
PG	Pontine gray	0	0	0		NAN	NAN	NAN	NAN
PRNc	Pontine reticular nucleus, caudal part	0.750742	0.191571	1.44849		73.2126	61.334	24.385	14.2811
PRNv	Pontine reticular nucleus, ventral part	0	0	0		NAN	NAN	NAN	NAN
SG	Supragenual nucleus	0	0.00406259	0		0	0	100	0
SSN	Superior salivatory nucleus	0	0	0		NAN	NAN	NAN	NAN
SUT	Supratrigeminal nucleus	0.0242213	0.0117437	0.0808081		66.6667	50	25	25
TRN	Tegmental reticular nucleus	0.0682901	0.020207	0.121212		78.3333	70.8333	16.6667	12.5
V	Motor nucleus of trigeminal	0.00499268	0	0.0400802		100	50	0	50
CS	Superior central nucleus raphe	0.258881	0.185804	3.81322		50.8571	22.5442	23.3288	54.127
LC	Locus ceruleus	0.0360114	0.0156737	0.243289		45.2381	23.3333	35.8333	40.8333
LDT	Laterodorsal tegmental nucleus	0.101369	0.0918588	0.51016		41.9841	27.381	46.8651	25.754
NI	Nucleus incertus	0.0735284	0.0641133	0.0651743		49.5238	36.6667	36.6667	26.6667
PRNr	Pontine reticular nucleus	0.115077	0.190268	2.62371		36.9565	14.2793	33.1483	52.5724
RPO	Nucleus raphe pontis	0.0177707	0.00406259	0.357143		66.6667	50	25	25
SLC	Subceruleus nucleus	0.018166	0.0117437	0.040404		60	50	33.3333	16.6667
SLD	Sublaterodorsal nucleus	0.00998536	0.02755	0.120888		0	25	45.8333	29.1667
AP	Area postrema	0	0	0		NAN	NAN	NAN	NAN
CN	Cochlear nuclei	0	0	0		NAN	NAN	NAN	NAN
DCN	Dorsal column nuclei	0	0	0		NAN	NAN	NAN	NAN
ECU	External cuneate nucleus	0	0	0		NAN	NAN	NAN	NAN
NTB	Nucleus of the trapezoid body	0	0	0		NAN	NAN	NAN	NAN
NTS	Nucleus of the solitary tract	0	0	0		NAN	NAN	NAN	NAN
SPVC	Spinal nucleus of the trigeminal, caudal part	0	0	0		NAN	NAN	NAN	NAN
SPVI	Spinal nucleus of the trigeminal, interpolar part	0	0	0		NAN	NAN	NAN	NAN
SPVO	Spinal nucleus of the trigeminal, oral part	0	0	0		NAN	NAN	NAN	NAN
z	Nucleus z	0	0	0		NAN	NAN	NAN	NAN
VI	Abducens nucleus	0.0280865	0	0		100	100	0	0
ACVI	Accessory abducens nucleus	0	0	0		NAN	NAN	NAN	NAN
VII	Facial motor nucleus	0	0.0234874	0		0	0	100	0
ACVII	Accessory facial motor nucleus	0	0	0		NAN	NAN	NAN	NAN
EV	Efferent vestibular nucleus	0	0	0		NAN	NAN	NAN	NAN
AMB	Nucleus ambiguus	0	0	0		NAN	NAN	NAN	NAN
DMX	Dorsal motor nucleus of the vagus nerve	0	0	0		NAN	NAN	NAN	NAN
ECO	Efferent cochlear group	0	0	0		NAN	NAN	NAN	NAN
GRN	Gigantocellular reticular nucleus	0.127903	0.0413021	0.225819		73.3333	53.2821	17.2308	29.4872
ICB	Infracerebellar nucleus	0	0	0		NAN	NAN	NAN	NAN
IO	Inferior olivary complex	0	0	0		NAN	NAN	NAN	NAN
IRN	Intermediate reticular nucleus	0.0843792	0.0116111	0.0808081		64.1026	60	35.5556	4.44444
ISN	Inferior salivatory nucleus	0	0	0		NAN	NAN	NAN	NAN
LIN	Linear nucleus of the medulla	0	0	0		NAN	NAN	NAN	NAN
LRN	Lateral reticular nucleus	0	0	0		NAN	NAN	NAN	NAN
MARN	Magnocellular reticular nucleus	0	0.0586091	0		0	0	100	0
MDRN	Medullary reticular nucleus	0	0	0		NAN	NAN	NAN	NAN
PARN	Parvicellular reticular nucleus	0.0349488	0.0117437	0		50	50	50	0
PAS	Parasolitary nucleus	0	0	0		NAN	NAN	NAN	NAN
PGRN	Paragigantocellular reticular nucleus	0.0952227	0.033515	0		65	65	35	0
PHY	Perihypoglossal nuclei	0.0398019	0.0398834	0.0826446		35	30	60	10
PMR	Paramedian reticular nucleus	0	0	0		NAN	NAN	NAN	NAN
PPY	Parapyramidal nucleus	0	0	0		NAN	NAN	NAN	NAN
VNC	Vestibular nuclei	0.440883	0.118928	0.790578		70.5445	58.119	22.0813	19.7996
x	Nucleus x	0	0	0		NAN	NAN	NAN	NAN
XII	Hypoglossal nucleus	0	0	0		NAN	NAN	NAN	NAN
y	Nucleus y	0	0	0		NAN	NAN	NAN	NAN
INV	Interstitial nucleus of the vestibular nerve	0	0	0		NAN	NAN	NAN	NAN
RM	Nucleus raphe magnus	0.0738589	0.0098018	0.0400802		72.2222	66.6667	25	8.33333
RPA	Nucleus raphe pallidus	0	0	0		NAN	NAN	NAN	NAN
RO	Nucleus raphe obscurus	0.0163712	0	0		100	100	0	0
LINGmo	Lingula (I), molecular layer	0	0	0		NAN	NAN	NAN	NAN
LINGpu	Lingula (I), Purkinje layer	0	0	0		NAN	NAN	NAN	NAN
LINGgr	Lingula (I), granular layer	0	0	0		NAN	NAN	NAN	NAN
CENT2	Lobule II	0	0.0573921	0		0	0	100	0
CENT3	Lobule III	0	0	0		NAN	NAN	NAN	NAN
CUL4	Lobule IV	0	0	0		NAN	NAN	NAN	NAN
CUL5	Lobule V	0	0	0		NAN	NAN	NAN	NAN
CUL4, 5	Lobules IV-V	0	0	0		NAN	NAN	NAN	NAN
DECmo	Declive (VI), molecular layer	0	0	0		NAN	NAN	NAN	NAN
DECpu	Declive (VI), Purkinje layer	0	0	0		NAN	NAN	NAN	NAN
DECgr	Declive (VI), granular layer	0	0	0		NAN	NAN	NAN	NAN
FOTUmo	Folium-tuber vermis (VII), molecular layer	0	0	0		NAN	NAN	NAN	NAN
FOTUpu	Folium-tuber vermis (VII), Purkinje layer	0	0	0		NAN	NAN	NAN	NAN
FOTUgr	Folium-tuber vermis (VII), granular layer	0	0	0		NAN	NAN	NAN	NAN
PYRmo	Pyramus (VIII), molecular layer	0	0	0		NAN	NAN	NAN	NAN
PYRpu	Pyramus (VIII), Purkinje layer	0	0	0		NAN	NAN	NAN	NAN
PYRgr	Pyramus (VIII), granular layer	0	0	0		NAN	NAN	NAN	NAN
UVUmo	Uvula (IX), molecular layer	0	0	0		NAN	NAN	NAN	NAN
UVUpu	Uvula (IX), Purkinje layer	0	0	0		NAN	NAN	NAN	NAN
UVUgr	Uvula (IX), granular layer	0	0	0		NAN	NAN	NAN	NAN
NODmo	Nodulus (X), molecular layer	0	0	0		NAN	NAN	NAN	NAN
NODpu	Nodulus (X), Purkinje layer	0	0	0		NAN	NAN	NAN	NAN
NODgr	Nodulus (X), granular layer	0	0	0		NAN	NAN	NAN	NAN
SIMmo	Simple lobule, molecular layer	0	0	0		NAN	NAN	NAN	NAN
SIMpu	Simple lobule, Purkinje layer	0	0	0		NAN	NAN	NAN	NAN
SIMgr	Simple lobule, granular layer	0	0	0		NAN	NAN	NAN	NAN
ANcr1	Crus 1	0	0	0		NAN	NAN	NAN	NAN
ANcr2	Crus 2	0	0	0		NAN	NAN	NAN	NAN
PRMmo	Paramedian lobule, molecular layer	0	0	0		NAN	NAN	NAN	NAN
PRMpu	Paramedian lobule, Purkinje layer	0	0	0		NAN	NAN	NAN	NAN
PRMgr	Paramedian lobule, granular layer	0	0	0		NAN	NAN	NAN	NAN
COPYmo	Copula pyramidis, molecular layer	0	0	0		NAN	NAN	NAN	NAN
COPYpu	Copula pyramidis, Purkinje layer	0	0	0		NAN	NAN	NAN	NAN
COPYgr	Copula pyramidis, granular layer	0	0	0		NAN	NAN	NAN	NAN
PFLmo	Paraflocculus, molecular layer	0	0	0		NAN	NAN	NAN	NAN
PFLpu	Paraflocculus, Purkinje layer	0	0	0		NAN	NAN	NAN	NAN
PFLgr	Paraflocculus, granular layer	0	0	0		NAN	NAN	NAN	NAN
FLmo	Flocculus, molecular layer	0	0	0		NAN	NAN	NAN	NAN
FLpu	Flocculus, Purkinje layer	0	0	0		NAN	NAN	NAN	NAN
FLgr	Flocculus, granular layer	0	0	0		NAN	NAN	NAN	NAN
MOp	Primary motor area	2.08139	0	0		100	100	0	0
MOs	Secondary motor area	5.399	0.00846329	0		99.6226	99.6226	0.377358	0
SSp	Primary somatosensory area	1.69537	0.0430082	0.0400802		95.8409	95.4838	4.15909	0.357143
SSs	Supplemental somatosensory area	0.20873	0	0		100	100	0	0
AUDd	Dorsal auditory area	0.139026	0.00846329	0		91.6667	91.6667	8.33333	0
AUDp	Primary auditory area	0.115867	0	0		100	100	0	0
AUDpo	Posterior auditory area	0	0	0		NAN	NAN	NAN	NAN
AUDv	Ventral auditory area	0.098417	0.0226658	0		66.6667	66.6667	33.3333	0
VISal	Anterolateral visual area	0.302021	0	0		100	100	0	0
VISam	Anteromedial visual area	0.196095	0	0		100	100	0	0
VISl	Lateral visual area	0.063543	0	0		100	100	0	0
VISp	Primary visual area	0.187591	0	0		100	100	0	0
VISpl	Posterolateral visual area	0	0	0		NAN	NAN	NAN	NAN
VISpm	posteromedial visual area	0	0	0		NAN	NAN	NAN	NAN
ACAd	Anterior cingulate area, dorsal part	2.52607	0.00846329	0		99.375	99.375	0.625	0
ACAv	Anterior cingulate area, ventral part	2.52228	0.00846329	0.0250941		99.5349	99.0587	0.465116	0.47619
ORBl	Orbital area, lateral part	1.23481	0.00846329	0		98.6842	98.6842	1.31579	0
ORBm	Orbital area, medial part	1.47696	0	0		100	100	0	0
ORBv	Orbital area, ventral part	0	0	0		NAN	NAN	NAN	NAN
ORBvl	Orbital area, ventrolateral part	0.90648	0.00587185	0		99.3902	99.3902	0.609756	0
AId	Agranular insular area, dorsal part	0.662193	0	0		100	100	0	0
AIp	Agranular insular area, posterior part	0.367059	0.00573921	0		90	90	10	0
AIv	Agranular insular area, ventral part	0.554215	0	0		100	100	0	0
RSPagl	Retrosplenial area, lateral agranular part	0.107814	0	0		100	100	0	0
RSPd	Retrosplenial area, dorsal part	0.589586	0	0		100	100	0	0
RSPv	Retrosplenial area, ventral part	0.611981	0	0		100	100	0	0
MOBgl	Main olfactory bulb, glomerular layer	0	0	0		NAN	NAN	NAN	NAN
MOBgr	Main olfactory bulb, granule layer	0	0	0		NAN	NAN	NAN	NAN
MOBipl	Main olfactory bulb, inner plexiform layer	0	0	0		NAN	NAN	NAN	NAN
MOBmi	Main olfactory bulb, mitral layer	0	0	0		NAN	NAN	NAN	NAN
MOBopl	Main olfactory bulb, outer plexiform layer	0	0	0		NAN	NAN	NAN	NAN
AOBgl	Accessory olfactory bulb, glomerular layer	0	0	0		NAN	NAN	NAN	NAN
AOBgr	Accessory olfactory bulb, granular layer	0	0	0		NAN	NAN	NAN	NAN
AOBmi	Accessory olfactory bulb, mitral layer	0	0	0		NAN	NAN	NAN	NAN
AONd	Anterior olfactory nucleus, dorsal part	0.0163712	0	0		100	100	0	0
AONe	Anterior olfactory nucleus, external part	0	0	0		NAN	NAN	NAN	NAN
AONl	Anterior olfactory nucleus, lateral part	0.00499268	0	0.0400802		100	50	0	50
AONm	Anterior olfactory nucleus, medial part	0.034874	0.149292	0		23.9583	23.9583	76.0417	0
AONpv	Anterior olfactory nucleus, posteroventral part	0.0583795	0.172023	0.160968		40.9091	38.4615	45.1923	16.3462
TTd	Taenia tecta, dorsal part	1.27299	0.277755	0.115686		72.3765	69.8455	26.1635	3.99096
TTv	Taenia tecta, ventral part	0.0581074	0.0409935	0.0801603		57.5758	53.8462	41.0256	5.12821
COAa	Cortical amygdalar area, anterior part	0.235488	0.229632	0.625028		41.3224	37.9398	47.2106	14.8495
COAp	Cortical amygdalar area, posterior part	0.514291	0.0947257	0.247934		81.4818	80.0246	17.8325	2.14286
CA	Ammon's horn	4.23781	1.90211	0.64733		46.3718	45.7218	52.9375	1.34072
DG	Dentate gyrus	0.0648237	0.101903	0.040404		31.3312	30.9524	66.9643	2.08333
FC	Fasciola cinerea	0	0	0		NAN	NAN	NAN	NAN
IG	Induseum griseum	0	0	0		NAN	NAN	NAN	NAN
ENT	Entorhinal area	1.00805	0.0314201	0		89.5556	89.5556	10.4444	0
PAR	Parasubiculum	0.0984435	0.00406259	0		88.8889	88.8889	11.1111	0
POST	Postsubiculum	0.00605532	0	0		100	100	0	0
PRE	Presubiculum	0	0	0		NAN	NAN	NAN	NAN
SUB	Subiculum	1.68948	0.236676	0.147819		79.1696	78.314	20.2589	1.42712
isl	Islands of Calleja	0.0475023	0.135874	0.0250941		6.66667	5	70	25
islm	Major island of Calleja	0	0.0914975	0		0	0	100	0
LSc	Lateral septal nucleus, caudal (caudodorsal) part	0.00998536	5.03978	1.50305		0.181818	0.179372	95.9848	3.83583
LSr	Lateral septal nucleus, rostral (rostroventral) part	0.666987	7.33659	2.58006		5.62815	5.27349	89.9468	4.77973
LSv	Lateral septal nucleus, ventral part	0.0163712	0.0921204	0		4.16667	4.16667	95.8333	0
CEAc	Central amygdalar nucleus, capsular part	0.0405341	0.939098	0.392341		2.9752	2.74611	90.1738	7.08005
CEAl	Central amygdalar nucleus, lateral part	0.00605532	0.464292	0.040404		2.5	2.27273	95.4545	2.27273
CEAm	Central amygdalar nucleus, medial part	0.00998536	1.19568	0.392341		0.408163	0.4	94.909	4.69104
MEAad	Medial amygdalar nucleus, anterodorsal part	0.29965	0.56319	0.952456		27.3994	23.1044	57.6086	19.2871
MEAav	Medial amygdalar nucleus, anteroventral part	0.122515	0.0605815	0.163129		61.3333	52.2727	35.9091	11.8182
MEApd	Medial amygdalar nucleus, posterodorsal part	0.018166	0.144153	0		25	25	75	0
MEApv	Medial amygdalar nucleus, posteroventral part	0.00499268	0	0		100	100	0	0
MS	Medial septal nucleus	1.16513	1.98299	3.10773		32.0419	28.7563	57.5213	13.7224
NDB	Diagonal band nucleus	0.49374	2.54577	5.98471		15.4741	13.2135	67.792	18.9945
BSTa	Bed nuclei of the stria terminalis, anterior division	0.0869097	1.06898	0.454122		5.14379	4.88048	90.6524	4.46711
BSTp	Bed nuclei of the stria terminalis, posterior division	0.0444577	0.432592	0.130349		3.76068	3.53846	93.3187	3.14286
VAL	Ventral anterior-lateral complex of the thalamus	0.346227	0.00573921	0		96.4286	96.4286	3.57143	0
VM	Ventral medial nucleus of the thalamus	0.571795	0.0540859	0.0250941		89.8291	89.0688	9.87854	1.05263
VP	Ventral posterior complex of the thalamus	0.238669	0.00573921	0		95	95	5	0
SPFm	Subparafascicular nucleus, magnocellular part	0.110739	0.00573921	0		93.3333	93.3333	6.66667	0
SPFp	Subparafascicular nucleus, parvicellular part	0.0475023	0.0209892	0		33.3333	33.3333	66.6667	0
MG	Medial geniculate complex	0.0475023	0	0		100	100	0	0
LGd	Dorsal part of the lateral geniculate complex	0	0	0		NAN	NAN	NAN	NAN
LP	Lateral posterior nucleus of the thalamus	0.0633558	0	0		100	100	0	0
PO	Posterior complex of the thalamus	0.297966	0	0		100	100	0	0
POL	Posterior limiting nucleus of the thalamus	0	0.0143351	0		0	0	100	0
SGN	Suprageniculate nucleus	0	0	0		NAN	NAN	NAN	NAN
AV	Anteroventral nucleus of thalamus	0.0380719	0.0312617	0.0250941		56.25	43.75	43.75	12.5
AM	Anteromedial nucleus	0.185827	0.0114784	0		91.6667	91.6667	8.33333	0
AD	Anterodorsal nucleus	0.157114	0.0209892	0		80	80	20	0
IAM	Interanteromedial nucleus of the thalamus	0.0327423	0	0		100	100	0	0
IAD	Interanterodorsal nucleus of the thalamus	0.0976849	0	0		100	100	0	0
LD	Lateral dorsal nucleus of thalamus	0.0618395	0	0		100	100	0	0
IMD	Intermediodorsal nucleus of the thalamus	0.173583	0.0459137	0		81.8182	81.8182	18.1818	0
MD	Mediodorsal nucleus of thalamus	2.37238	0.0459137	0		93.0435	93.0435	6.95652	0
SMT	Submedial nucleus of the thalamus	0.216607	0.0142025	0		77.1429	77.1429	22.8571	0
PR	Perireunensis nucleus	0.00605532	0	0		100	100	0	0
PVT	Paraventricular nucleus of the thalamus	1.34638	0.0467095	0		90.3382	90.3382	9.66184	0
PT	Parataenial nucleus	0.101496	0.0143351	0.100376		62.5	50	37.5	12.5
RE	Nucleus of reunions	0.523074	0.0523161	0.0250941		76.8254	75.7143	22.2857	2
RH	Rhomboid nucleus	0.0996977	0	0		100	100	0	0
CM	Central medial nucleus of the thalamus	0.417036	0.0513618	0.0250941		78.6667	77.9167	20.8333	1.25
PCN	Paracentral nucleus	0.0594421	0.0114784	0		75	75	25	0
CL	Central lateral nucleus of the thalamus	0.284591	0.00573921	0		95	95	5	0
PF	Parafascicular nucleus	2.30236	0.0172176	0		99.4	99.4	0.6	0
IGL	Intergeniculate leaflet of the lateral geniculate complex	0	0.00573921	0		0	0	100	0
LGv	Ventral part of the lateral geniculate complex	0	0.0117437	0		0	0	100	0
SubG	Subgeniculate nucleus	0	0	0		NAN	NAN	NAN	NAN
MH	Medial habenula	0.0121106	0	0		100	100	0	0
LH	Lateral habenula	0.272412	0	0.040404		100	98.4375	0	1.5625
PIN	Pineal body	0	0	0		NAN	NAN	NAN	NAN
NC	Nucleus circularis	0	0.0114784	0		0	0	100	0
PVHm	Paraventricular hypothalamic nucleus, magnocellular division	0.114598	0.00993444	0		33.3333	33.3333	66.6667	0
mpn	Paraventricular hypothalamic nucleus, parvicellular division	0.194843	0.0792003	0.0501882		31.25	28.5714	67.8571	3.57143
DMHa	Dorsomedial nucleus of the hypothalamus, anterior part	0.61847	0.193987	0.281857		53.7412	49.9048	44.1429	5.95238
DMHp	Dorsomedial nucleus of the hypothalamus, posterior part	0.029214	0.0584764	0.0250941		22.9167	22.9167	64.5833	12.5
DMHv	Dorsomedial nucleus of the hypothalamus, ventral part	0.0871234	0.0566901	0		51.1905	51.1905	48.8095	0
AHNa	Anterior hypothalamic nucleus, anterior part	0.190252	0.123038	0.125471		58.2692	55.2778	39.1667	5.55556
AHNc	Anterior hypothalamic nucleus, central part	0.150735	0.359763	0.58754		27.3593	23.5934	62.1002	14.3065
AHNd	Anterior hypothalamic nucleus, dorsal part	0	0	0		NAN	NAN	NAN	NAN
AHNp	Anterior hypothalamic nucleus, posterior part	0.0384672	0.0823453	0.130349		22.9167	18.75	66.6667	14.5833
LM	Lateral mammillary nucleus	0	0.00846329	0.0826446		0	0	50	50
MM	Medial mammillary nucleus	0.0509083	0.0455969	0.0501882		53.3333	36.6667	46.6667	16.6667
SUM	Supramammillary nucleus	0.133451	0.129226	0.41623		54.8413	51	33.4444	15.5556
TM	Tuberomammillary nucleus	0.0213638	0.013997	0		44.4444	44.4444	55.5556	0
MPNc	Medial preoptic nucleus, central part	0.00605532	0.0125259	0		33.3333	33.3333	66.6667	0
MPNl	Medial preoptic nucleus, lateral part	0.059613	0.122096	0.163129		28	26.6667	62.6667	10.6667
MPNm	Medial preoptic nucleus, medial part	0.0171033	0.114322	0.105578		11.25	9.72222	80.5556	9.72222
PVHdp	Paraventricular hypothalamic nucleus, descending division, dorsal parvicellular part	0.00499268	0	0		100	100	0	0
PVHf	Paraventricular hypothalamic nucleus, descending division, forniceal part	0.0475023	0.00846329	0.0250941		50	33.3333	33.3333	33.3333
PVHlp	Paraventricular hypothalamic nucleus, descending division, lateral parvicellular part	0.0284234	0.0514715	0		37.5	37.5	62.5	0
PVHmpv	Paraventricular hypothalamic nucleus, descending division, medial parvicellular part, ventral zone	0	0.00587185	0		0	0	100	0
VMHa	Ventromedial hypothalamic nucleus, anterior part	0	0	0.0400802		NAN	0	0	100
VMHc	Ventromedial hypothalamic nucleus, central part	0.0790596	0.0609582	0.187899		37.6786	34.127	43.4524	22.4206
VMHdm	Ventromedial hypothalamic nucleus, dorsomedial part	0.0648237	0.0544838	0.148143		47.5	43.3333	41.25	15.4167
VMHvl	Ventromedial hypothalamic nucleus, ventrolateral part	0.0405341	0.111913	0.155767		22.381	20	65	15
A13	Dopaminergic A13 group	0	0.0298762	0.0808081		0	0	83.3333	16.6667
FF	Fields of Forel	0.0468615	0.0369309	0.107739		33.3333	20	50	30
SCig-a	Superior colliculus, motor related, intermediate gray layer, sublayer a	0.0266934	0.0378226	0		50	50	50	0
SCig-b	Superior colliculus, motor related, intermediate gray layer, sublayer b	0.709991	0.0869707	0		86.7368	86.7368	13.2632	0
SCig-c	Superior colliculus, motor related, intermediate gray layer, sublayer c	0.0618979	0.0909007	0		50	50	50	0
NLLd	Nucleus of the lateral lemniscus, dorsal part	0	0.00587185	0.0808081		0	0	33.3333	66.6667
NLLh	Nucleus of the lateral lemniscus, horizontal part	0	0	0.0808081		NAN	0	0	100
NLLv	Nucleus of the lateral lemniscus, ventral part	0.0210334	0	0.040404		100	75	0	25
KF	Koelliker-Fuse subnucleus	0	0	0		NAN	NAN	NAN	NAN
PBl	Parabrachial nucleus, lateral division	0.148225	0.099735	0.359299		50.9524	31.8056	29.0278	39.1667
PBm	Parabrachial nucleus, medial division	0.0823287	0.0843266	0.040404		38.9474	38.3333	60	1.66667
POR	Superior olivary complex, periolivary region	0	0.00587185	0.0804842		0	0	25	75
SOCm	Superior olivary complex, medial part	0	0.00587185	0		0	0	100	0
SOCl	Superior olivary complex, lateral part	0	0	0		NAN	NAN	NAN	NAN
CSl	Superior central nucleus raphe, lateral part	0.038804	0.0850288	1.68956		43	26.1961	21.8431	51.9608
CSm	Superior central nucleus raphe, medial part	0.220077	0.100775	2.12366		51.7778	23.1218	30.0346	46.8436
CNlam	Granular lamina of the cochlear nuclei	0	0	0		NAN	NAN	NAN	NAN
CNspg	Cochlear nucleus, subpedunclular granular region	0	0	0		NAN	NAN	NAN	NAN
DCO	Dorsal cochlear nucleus	0	0	0		NAN	NAN	NAN	NAN
VCO	Ventral cochlear nucleus	0	0	0		NAN	NAN	NAN	NAN
CU	Cuneate nucleus	0	0	0		NAN	NAN	NAN	NAN
GR	Gracile nucleus	0	0	0		NAN	NAN	NAN	NAN
NTSce	Nucleus of the solitary tract, central part	0	0	0		NAN	NAN	NAN	NAN
NTSco	Nucleus of the solitary tract, commissural part	0	0	0		NAN	NAN	NAN	NAN
NTSge	Nucleus of the solitary tract, gelatinous part	0	0	0		NAN	NAN	NAN	NAN
NTSl	Nucleus of the solitary tract, lateral part	0	0	0		NAN	NAN	NAN	NAN
NTSm	Nucleus of the solitary tract, medial part	0	0	0		NAN	NAN	NAN	NAN
SPVOcdm	Spinal nucleus of the trigeminal, oral part, caudal dorsomedial part	0	0	0		NAN	NAN	NAN	NAN
SPVOmdmd	Spinal nucleus of the trigeminal, oral part, middle dorsomedial part, dorsal zone	0	0	0		NAN	NAN	NAN	NAN
SPVOmdmv	Spinal nucleus of the trigeminal, oral part, middle dorsomedial part, ventral zone	0	0	0		NAN	NAN	NAN	NAN
SPVOrdm	Spinal nucleus of the trigeminal, oral part, rostral dorsomedial part	0	0	0		NAN	NAN	NAN	NAN
SPVOvl	Spinal nucleus of the trigeminal, oral part, ventrolateral part	0	0	0		NAN	NAN	NAN	NAN
AMBd	Nucleus ambiguus, dorsal division	0	0	0		NAN	NAN	NAN	NAN
AMBv	Nucleus ambiguus, ventral division	0	0	0		NAN	NAN	NAN	NAN
LRNm	Lateral reticular nucleus, magnocellular part	0	0	0		NAN	NAN	NAN	NAN
LRNp	Lateral reticular nucleus, parvicellular part	0	0	0		NAN	NAN	NAN	NAN
MDRNd	Medullary reticular nucleus, dorsal part	0	0	0		NAN	NAN	NAN	NAN
MDRNv	Medullary reticular nucleus, ventral part	0	0	0		NAN	NAN	NAN	NAN
PGRNd	Paragigantocellular reticular nucleus, dorsal part	0.0952227	0.0169266	0		75	75	25	0
PGRNl	Paragigantocellular reticular nucleus, lateral part	0	0.0165885	0		0	0	100	0
NIS	Nucleus intercalatus	0	0	0		NAN	NAN	NAN	NAN
NR	Nucleus of Roller	0	0	0		NAN	NAN	NAN	NAN
PRP	Nucleus prepositus	0.0398019	0.0398834	0.0826446		35	30	60	10
PPYd	Parapyramidal nucleus, deep part	0	0	0		NAN	NAN	NAN	NAN
PPYs	Parapyramidal nucleus, superficial part	0	0	0		NAN	NAN	NAN	NAN
LAV	Lateral vestibular nucleus	0.0351461	0	0.040404		100	50	0	50
MV	Medial vestibular nucleus	0.189954	0.101312	0.546641		60.7875	51.4286	29.1071	19.4643
SPIV	Spinal vestibular nucleus	0	0	0.0826446		NAN	0	0	100
SUV	Superior vestibular nucleus	0.215783	0.0176156	0.120888		90.625	86.1111	7.5	6.38889
SSp-n	Primary somatosensory area, nose	0.0177707	0	0		100	100	0	0
SSp-bfd	Primary somatosensory area, barrel field	0.308584	0	0		100	100	0	0
SSp-ll	Primary somatosensory area, lower limb	0.202494	0	0		100	100	0	0
SSp-m	Primary somatosensory area, mouth	0.0850729	0.0288057	0		66.6667	66.6667	33.3333	0
SSp-ul	Primary somatosensory area, upper limb	0.288256	0	0		100	100	0	0
SSp-tr	Primary somatosensory area, trunk	0.445734	0.00846329	0.0400802		97.5	96.0714	2.5	1.42857
SSp-un	Primary somatosensory area, unassigned	0.34746	0.00573921	0		96	96	4	0
COApl	Cortical amygdalar area, posterior part, lateral zone	0.367454	0.0805232	0.247934		80.3409	78.5646	18.2775	3.15789
COApm	Cortical amygdalar area, posterior part, medial zone	0.146838	0.0142025	0		72.2222	72.2222	27.7778	0
CA1	Field CA1	2.57194	0.620085	0.120888		63.9872	63.6205	35.9545	0.42503
CA2	Field CA2	0.0163712	0.0628272	0		8.33333	8.33333	91.6667	0
CA3	Field CA3	1.6495	1.2192	0.526441		26.1432	25.5223	70.9256	3.55206
DG-mo	Dentate gyrus, molecular layer	0.0387977	0.0458151	0.040404		21.6667	20.8333	75	4.16667
DG-po	Dentate gyrus, polymorph layer	0.026026	0.0301414	0		35	35	65	0
DG-sg	Dentate gyrus, granule cell layer	0	0.0259462	0		0	0	100	0
DG-sgz	Dentate gyrus, subgranular zone	0	0	0		NAN	NAN	NAN	NAN
DGcr	Dentate gyrus crest	0	0	0		NAN	NAN	NAN	NAN
DGlb	Dentate gyrus lateral blade	0	0	0		NAN	NAN	NAN	NAN
DGmb	Dentate gyrus medial blade	0	0	0		NAN	NAN	NAN	NAN
ENTl	Entorhinal area, lateral part	0.938694	0.0199417	0		92.8571	92.8571	7.14286	0
ENTm	Entorhinal area, medial part, dorsal zone	0.0693527	0.0114784	0		75	75	25	0
ENTmv	Entorhinal area, medial part, ventral zone	0	0	0		NAN	NAN	NAN	NAN
SUBd	Subiculum, dorsal part	0.494533	0.077308	0		78.125	78.125	21.875	0
SUBv	Subiculum, ventral part	1.19495	0.159368	0.147819		76.0065	74.8034	22.7997	2.39691
MEApd-a	Medial amygdalar nucleus, posterodorsal part, sublayer a	0.00605532	0.00812518	0		50	50	50	0
MEApd-b	Medial amygdalar nucleus, posterodorsal part, sublayer b	0.00605532	0.0788466	0		25	25	75	0
MEApd-c	Medial amygdalar nucleus, posterodorsal part, sublayer c	0.00605532	0.0571812	0		25	25	75	0
BSTal	Bed nuclei of the stria terminalis, anterior division, anterolateral area	0	0.195156	0		0	0	100	0
BSTam	Bed nuclei of the stria terminalis, anterior division, anteromedial area	0.00605532	0.298821	0.0801603		1.78571	1.78571	94.6429	3.57143
BSTdm	Bed nuclei of the stria terminalis, anterior division, dorsomedial nucleus	0.00998536	0.0449464	0.0801603		16.6667	12.5	75	12.5
BSTfu	Bed nuclei of the stria terminalis, anterior division, fusiform nucleus	0	0.0462887	0		0	0	100	0
BSTju	Bed nuclei of the stria terminalis, anterior division, juxtacapsular nucleus	0	0.0174829	0		0	0	100	0
BSTmg	Bed nuclei of the stria terminalis, anterior division, magnocellular nucleus	0.0587584	0.18377	0.213317		16.2222	14.5455	73.3333	12.1212
BSTov	Bed nuclei of the stria terminalis, anterior division, oval nucleus	0	0.0935454	0		0	0	100	0
BSTrh	Bed nuclei of the stria terminalis, anterior division, rhomboid nucleus	0	0.0174829	0		0	0	100	0
BSTv	Bed nuclei of the stria terminalis, anterior division, ventral nucleus	0.0121106	0.171483	0.0804842		4.54545	4.16667	90.1786	5.65476
BSTd	Bed nuclei of the stria terminalis, posterior division, dorsal nucleus	0	0	0		NAN	NAN	NAN	NAN
BSTpr	Bed nuclei of the stria terminalis, posterior division, principal nucleus	0.0163712	0.141504	0.0400802		5	5	93.75	1.25
BSTif	Bed nuclei of the stria terminalis, posterior division, interfascicular nucleus	0.0117154	0.211261	0.0902684		3.125	3.125	90.4044	6.47059
BSTtr	Bed nuclei of the stria terminalis, posterior division, transverse nucleus	0.0163712	0.0570282	0		4.16667	4.16667	95.8333	0
BSTse	Bed nuclei of the stria terminalis, posterior division, strial extension	0	0.0227984	0		0	0	100	0
VPL	Ventral posterolateral nucleus of the thalamus	0.00499268	0.00573921	0		50	50	50	0
VPLpc	Ventral posterolateral nucleus of the thalamus, parvicellular part	0	0	0		NAN	NAN	NAN	NAN
VPM	Ventral posteromedial nucleus of the thalamus	0.029486	0	0		100	100	0	0
VPMpc	Ventral posteromedial nucleus of the thalamus, parvicellular part	0.20419	0	0		100	100	0	0
MGd	Medial geniculate complex, dorsal part	0	0	0		NAN	NAN	NAN	NAN
MGv	Medial geniculate complex, ventral part	0.0475023	0	0		100	100	0	0
MGm	Medial geniculate complex, medial part	0	0	0		NAN	NAN	NAN	NAN
AMd	Anteromedial nucleus, dorsal part	0.174779	0.0114784	0		91.6667	91.6667	8.33333	0
AMv	Anteromedial nucleus, ventral part	0.011048	0	0		100	100	0	0
MDc	Mediodorsal nucleus of the thalamus, central part	0.63521	0.00573921	0		93.3333	93.3333	6.66667	0
MDl	Mediodorsal nucleus of the thalamus, lateral part	0.780127	0.0229568	0		94.2857	94.2857	5.71429	0
MDm	Mediodorsal nucleus of the thalamus, medial part	0.957042	0.0172176	0		90	90	10	0
LGvl	Ventral part of the lateral geniculate complex, lateral zone	0	0	0		NAN	NAN	NAN	NAN
LGvm	Ventral part of the lateral geniculate complex, medial zone	0	0	0		NAN	NAN	NAN	NAN
PVHam	Paraventricular hypothalamic nucleus, magnocellular division, anterior magnocellular part	0	0	0		NAN	NAN	NAN	NAN
PVHmm	Paraventricular hypothalamic nucleus, magnocellular division, medial magnocellular part	0.0327423	0	0		100	100	0	0
PVHpm	Paraventricular hypothalamic nucleus, magnocellular division, posterior magnocellular part	0.0818558	0.00993444	0		33.3333	33.3333	66.6667	0
PVHap	Paraventricular hypothalamic nucleus, parvicellular division, anterior parvicellular part	0.0491135	0.033468	0.0501882		25	18.75	68.75	12.5
PVHmpd	Paraventricular hypothalamic nucleus, parvicellular division, medial parvicellular part, dorsal zone	0.098227	0.0288057	0		50	50	50	0
PVHpv	Paraventricular hypothalamic nucleus, parvicellular division, periventricular part	0.0475023	0.0169266	0		50	50	50	0
SUMl	Supramammillary nucleus, lateral part	0.102101	0.100398	0.333586		54.9107	53.125	31.25	15.625
SUMm	Supramammillary nucleus, medial part	0.0313492	0.0288287	0.0826446		40	30	45	25
TMd	Tuberomammillary nucleus, dorsal part	0.00499268	0.00812518	0		33.3333	33.3333	66.6667	0
TMv	Tuberomammillary nucleus, ventral part	0.0163712	0.00587185	0		50	50	50	0
PBlc	Parabrachial nucleus, lateral division, central lateral part	0.0281513	0.0348332	0.147819		50	29.1667	31.25	39.5833
PBld	Parabrachial nucleus, lateral division, dorsal lateral part	0.00998536	0.0174829	0.0654981		33.3333	33.3333	38.8889	27.7778
PBle	Parabrachial nucleus, lateral division, external lateral part	0.011048	0.00812518	0		66.6667	66.6667	33.3333	0
PBls	Parabrachial nucleus, lateral division, superior lateral part	0.0590989	0.00587185	0.0654981		66.6667	58.3333	16.6667	25
PBlv	Parabrachial nucleus, lateral division, ventral lateral part	0.0399414	0.0334219	0.0804842		44.4444	40	46.6667	13.3333
PBme	Parabrachial nucleus, medial division, external medial part	0.00605532	0	0.040404		100	50	0	50
PBmm	Parabrachial nucleus, medial division, medial medial part	0.0762734	0.0843266	0		37.7778	37.7778	62.2222	0
PBmv	Parabrachial nucleus, medial division, ventral medial part	0	0	0		NAN	NAN	NAN	NAN
PVHpml	Paraventricular hypothalamic nucleus, magnocellular division, posterior magnocellular part, lateral zone	0.0818558	0.00993444	0		33.3333	33.3333	66.6667	0
PVHpmm	Paraventricular hypothalamic nucleus, magnocellular division, posterior magnocellular part, medial zone	0	0	0		NAN	NAN	NAN	NAN
