# Supplementary material for: Whole-brain mapping of basal forebrain cholinergic neurons reveals a long-range reciprocal input-output loop between distinct subtypes
Source: Sci Adv. 2025 May 30;11(22):eadt1617. doi: 10.1126/sciadv.adt1617 (PMC12124396; doi:10.1126/sciadv.adt1617)
Supplement: Supplementary file 2 — Tables S1 to S7 [file sciadv.adt1617_tables_s1_to_s7.zip › adt1617_table_s6.xlsx]

## Sheet: Sheet1
Inputs to BFCN-BLA neurons
		Distribution of different types of input neurons across the whole brain				Percentage of different types of neurons in each region
Acronym	Name	Excitatory input percentage	Inhibitory input percentage	vglut- & vgat- input percentage		E/(E+I)	Percentage of vglut+ input neurons	Percentage of vgat+ input neurons	Percentage of vglut- & vgat- input neurons
grey	Basic cell groups and regions	100	100	100		32.7547	30.8204	60.6072	8.57236
CH	Cerebrum	67.5631	77.492	49.8943		30.1117	28.4426	65.3351	6.22233
BS	Brain stem	32.3269	21.0115	50.1057		43.4317	37.7269	47.2387	15.0343
CB	Cerebellum	0.0184152	0.0204496	0.060423		16.6667	11.1111	55.5556	33.3333
CTX	Cerebral cortex	64.3259	3.62668	18.9062		90.8922	82.872	8.22369	8.90434
CNU	Cerebral nuclei	3.23725	73.8654	30.9881		2.21325	2.12767	92.7551	5.11721
IB	Interbrain	18.4078	12.4827	23.3134		43.6988	38.5313	48.8999	12.5688
MB	Midbrain	10.3073	5.62129	17.0511		45.7571	38.7572	43.044	18.1987
HB	Hindbrain	3.61184	2.89697	9.74123		34.8438	29.6709	50.5578	19.7714
CBX	Cerebellar cortex	0	0	1.81529		NAN	0	0	100
CBN	Cerebellar nuclei	0	0	0		NAN	NAN	NAN	NAN
CTXpl	Cortical plate	51.8295	2.85193	12.1407		91.665	85.2525	7.67539	7.07211
CTXsp	Cortical subplate	11.4589	0.699502	6.30767		88.1726	74.6935	9.80597	15.5005
STR	Striatum	1.93704	59.5245	18.8039		1.76666	1.72202	94.2005	4.07753
PAL	Pallidum	1.30021	14.3409	12.1842		4.26266	3.8758	86.7642	9.36001
TH	Thalamus	11.6445	0.439248	2.42268		94.1299	90.0497	5.6159	4.33445
HY	Hypothalamus	6.76324	12.0533	20.8907		24.2481	20.9279	63.6148	15.4573
MBsen	Midbrain, sensory related	0.169006	0.0454635	0.288992		69.0476	50	17.5	32.5
MBmot	Midbrain, motor related	8.69404	3.8155	13.9		50.5923	42.267	38.3369	19.3961
MBsta	Midbrain, behavioral state related	0.379364	0.749089	0.870052		21.7948	20.1334	70.0018	9.86477
P	Pons	2.48391	2.52097	8.03411		31.6705	26.4945	52.8928	20.6127
MY	Medulla	1.12793	0.375022	1.70712		49.584	43.9948	39.8965	16.1088
VERM	Vermal regions	0	0	1.81529		NAN	0	0	100
HEM	Hemispheric regions	0	0	0		NAN	NAN	NAN	NAN
CBXmo	Cerebellar cortex, molecular layer	0	0	0		NAN	NAN	NAN	NAN
CBXpu	Cerebellar cortex, Purkinje layer	0	0	0		NAN	NAN	NAN	NAN
CBXgr	Cerebellar cortex, granular layer	0	0	0		NAN	NAN	NAN	NAN
FN	Fastigial nucleus	0	0	0		NAN	NAN	NAN	NAN
IP	Interposed nucleus	0	0	0		NAN	NAN	NAN	NAN
DN	Dentate nucleus	0	0	0		NAN	NAN	NAN	NAN
Isocortex	Isocortex	33.8385	0.118811	2.67327		99.4014	96.064	0.571949	3.364
OLF	Olfactory areas	9.76628	2.53179	7.2106		73.5771	63.8154	22.65	13.5346
HPF	Hippocampal formation	8.2247	0.201265	2.25686		94.1756	83.5226	4.86416	11.6133
6b	Layer 6b, isocortex	0	0	0		NAN	NAN	NAN	NAN
CLA	Claustrum	1.67018	0.0102728	0.260408		98.8571	91.9071	0.97561	7.11731
EP	Endopiriform nucleus	1.86299	0.349026	1.39955		72.4952	61.8992	22.2355	15.8653
LA	Lateral amygdalar nucleus	0.570816	0.0161781	0.0915837		93.381	85.9524	5.47619	8.57143
BLA	Basolateral amygdalar nucleus	5.35925	0.130514	2.19661		95.7325	83.0339	3.93974	13.0263
BMA	Basomedial amygdalar nucleus	1.82441	0.184179	2.28476		80.6147	60.8918	13.2055	25.9027
PA	Posterior amygdalar nucleus	0.171232	0.0102728	0.0747664		91.6667	79.1667	8.33333	12.5
STRd	Striatum dorsal region	0.0165089	19.392	1.77212		0.0647717	0.0645835	98.8805	1.05493
STRv	Striatum ventral region	0.373192	30.0306	7.80426		0.508479	0.493748	96.6087	2.89754
LSX	Lateral septal complex	0.269519	2.74517	0.345572		4.40093	4.33379	94.7978	0.868421
sAMY	Striatum-like amygdalar nuclei	1.27782	7.35113	8.88196		8.7624	7.32445	75.1936	17.482
PALd	Pallidum, dorsal region	0.0130262	1.65798	1.37499		0.85327	0.684848	82.882	16.4332
PALv	Pallidum, ventral region	0.724587	5.27886	6.4596		5.61961	4.9419	82.2192	12.8389
PALm	Pallidum, medial region	0.218565	1.3579	1.59099		6.48286	5.69306	79.6043	14.7026
PALc	Pallidum, caudal region	0.344029	6.03508	2.7586		2.39348	2.25987	91.7871	5.953
DORsm	Thalamus, sensory-motor cortex related	0.800684	0.055376	0.465951		87.5974	82.155	11.7982	6.04689
DORpm	Thalamus, polymodal association cortex related	9.69596	0.338357	1.65862		94.9029	90.9244	4.87692	4.19866
PVZ	Periventricular zone	0.0688749	0.218367	0.552248		15.645	11.7778	53.5556	34.6667
PVR	Periventricular region	0.559771	1.54452	2.31565		15.2593	13.523	73.8917	12.5853
MEZ	Hypothalamic medial zone	1.40155	2.00024	3.58185		29.0086	24.8427	58.4876	16.6697
LZ	Hypothalamic lateral zone	4.27593	7.42268	12.6962		24.8577	21.5058	63.7192	14.775
ME	Median eminence	0	0	0		NAN	NAN	NAN	NAN
SCs	Superior colliculus, sensory related	0.0277257	0	0		100	100	0	0
IC	Inferior colliculus	0.0590702	0.00203313	0.0747664		95.4545	63.6364	3.0303	33.3333
NB	Nucleus of the brachium of the inferior colliculus	0.00348273	0.00402447	0		33.3333	33.3333	66.6667	0
SAG	Nucleus sagulum	0.00348273	0.0242177	0.0318471		11.1111	8.33333	83.3333	8.33333
PBG	Parabigeminal nucleus	0	0	0		NAN	NAN	NAN	NAN
MEV	Midbrain trigeminal nucleus	0.075245	0.0151464	0.182378		75	46	14	40
SNr	Substantia nigra, reticular part	0.0436304	0.0862319	0.0271003		24.596	24.4444	73.8889	1.66667
VTA	Ventral tegmental area	0.973883	0.568515	1.81005		38.0283	33.9273	50.9773	15.0954
RR	Midbrain reticular nucleus, retrorubral area	0.0372691	0.343486	0.341709		6	5.60847	86.0236	8.36793
MRN	Midbrain reticular nucleus	1.50259	1.43362	4.72719		31.7375	26.3996	50.5674	23.033
SCm	Superior colliculus, motor related	0.972381	0.0887348	0.949633		79.5292	60.9896	13.6928	25.3177
PAG	Periaqueductal gray	4.27113	1.12171	5.52539		64.2682	52.5671	28.8901	18.5428
PRT	Pretectal region	0.718288	0	0.208369		100	89.3333	0	10.6667
CUN	Cuneiform nucleus	0.0199916	0.0232347	0		33.3333	33.3333	66.6667	0
RN	Red nucleus	0.123433	0.130575	0.256355		21.4259	20.3419	51.2137	28.4444
III	Oculomotor nucleus	0.0244759	0.00406626	0		66.6667	66.6667	33.3333	0
EW	Edinger-Westphal nucleus	0.00696546	0.012306	0.0542005		33.3333	33.3333	41.6667	25
IV	Trochlear nucleus	0	0	0		NAN	NAN	NAN	NAN
VTN	Ventral tegmental nucleus	0	0.005005	0		0	0	100	0
AT	Anterior tegmental nucleus	0	0.00203313	0		0	0	100	0
LT	Lateral terminal nucleus of the accessory optic tract	0	0	0		NAN	NAN	NAN	NAN
DT	Dorsal terminal nucleus of the accessory optic tract	0	0	0		NAN	NAN	NAN	NAN
MT	Medial terminal nucleus of the accessory optic tract	0	0	0		NAN	NAN	NAN	NAN
SNl	Substantia nigra, lateral part	0	0	0		NAN	NAN	NAN	NAN
SNc	Substantia nigra, compact part	0.0459079	0.156932	0.174672		24.4444	20.9091	74.5455	4.54545
PPN	Pedunculopontine nucleus	0.146209	0.315024	0.282457		22.0535	20.8331	70.3082	8.8587
RAmb	Midbrain raphe nuclei	0.187247	0.276423	0.412922		25.7313	19.3002	56.6348	24.065
P-sen	Pons, sensory related	0.636376	0.147416	0.815865		66.5121	57.1754	24.6469	18.1776
P-mot	Pons, motor related	0.819523	1.28358	3.72111		27.2957	23.3655	55.3283	21.3062
P-sat	Pons, behavioral state related	0.564733	0.922247	2.26775		22.3849	19.1899	63.1788	17.6313
MY-sen	Medulla, sensory related	0	0	0		NAN	NAN	NAN	NAN
MY-mot	Medulla, motor related	0.956821	0.297331	1.05621		52.7388	46.0466	38.5278	15.4256
MY-sat	Medulla, behavioral state related	0.0825052	0.0367592	0.0318471		37.3106	36.0606	58.9394	5
LING	Lingula (I)	0	0	0		NAN	NAN	NAN	NAN
CENT	Central lobule	0	0	1.81529		NAN	0	0	100
CUL	Culmen	0	0	0		NAN	NAN	NAN	NAN
DEC	Declive (VI)	0	0	0		NAN	NAN	NAN	NAN
FOTU	Folium-tuber vermis (VII)	0	0	0		NAN	NAN	NAN	NAN
PYR	Pyramus (VIII)	0	0	0		NAN	NAN	NAN	NAN
UVU	Uvula (IX)	0	0	0		NAN	NAN	NAN	NAN
NOD	Nodulus (X)	0	0	0		NAN	NAN	NAN	NAN
SIM	Simple lobule	0	0	0		NAN	NAN	NAN	NAN
AN	Ansiform lobule	0	0	0		NAN	NAN	NAN	NAN
PRM	Paramedian lobule	0	0	0		NAN	NAN	NAN	NAN
COPY	Copula pyramidis	0	0	0		NAN	NAN	NAN	NAN
PFL	Paraflocculus	0	0	0		NAN	NAN	NAN	NAN
FL	Flocculus	0	0	0		NAN	NAN	NAN	NAN
FRP	Frontal pole, cerebral cortex	0	0	0		NAN	NAN	NAN	NAN
MO	Somatomotor areas	5.77648	0.00513642	0.227085		99.8765	98.6829	0.118343	1.19877
SS	Somatosensory areas	0.967647	0	0.0813008		100	93.3333	0	6.66667
GU	Gustatory areas	1.2786	0	0.060423		100	98.6667	0	1.33333
VISC	Visceral area	0.369085	0.0179952	0.18939		70	60	13.3333	26.6667
AUD	Auditory areas	0.873894	0.005005	0.11215		99.1304	90.559	0.869565	8.57143
VIS	Visual areas	0.106252	0	0		100	100	0	0
ACA	Anterior cingulate area	3.26625	0	0.351991		100	95.7893	0	4.21067
PL	Prelimbic area	4.72355	0	0		100	100	0	0
ILA	Infralimbic area	5.50823	0.00402447	0.310049		99.633	97.6563	0.366972	1.97671
ORB	Orbital area	4.09204	0.035955	0.146284		99.1667	98.6582	0.828402	0.513405
AI	Agranular insular area	5.04004	0.0436773	0.56817		98.141	92.5898	1.71717	5.69306
RSP	Retrosplenial area	0.136104	0	0.114624		100	67.8571	0	32.1429
PTLp	Posterior parietal association areas	0.111581	0	0.0542005		100	75	0	25
TEa	Temporal association areas	0.638623	0	0.0271003		100	96.875	0	3.125
PERI	Perirhinal area	0.364673	0.00201224	0.168824		99.3548	81.3548	0.645161	18
ECT	Ectorhinal area	0.585498	0.005005	0.261682		98.75	86.0227	1.25	12.7273
MOB	Main olfactory bulb	0	0.0257175	0.0373832		0	0	83.3333	16.6667
AOB	Accessory olfactory bulb	0	0	0.0747664		NAN	NAN	NAN	NAN
AON	Anterior olfactory nucleus	0.525844	1.50572	1.34488		44.4202	35.2744	48.4882	16.2374
TT	Taenia tecta	0.840216	0.313878	0.827933		63.0421	58.9045	35.1579	5.93755
DP	Dorsal peduncular area	0.815419	0.00916089	0.224508		95.5	87.1522	3.73913	9.1087
PIR	Piriform area	4.86933	0.219358	2.42007		91.7053	76.3228	6.97951	16.6977
NLOT	Nucleus of the lateral olfactory tract	0.122447	0.09422	0.345769		47.9048	31.2698	46.6667	22.0635
COA	Cortical amygdalar area	1.13787	0.0591098	0.92402		88.0055	69.9053	9.96756	20.1271
PAA	Piriform-amygdalar area	0.290244	0	0.0542005		100	95	0	5
TR	Postpiriform transition area	0.887972	0.0174424	0.453546		94.9474	76.9636	4.21053	18.8259
HIP	Hippocampal region	3.21521	0.147953	0.706256		83.5056	77.3907	14.2421	8.3672
RHP	Retrohippocampal region	5.00949	0.0528517	1.5506		97.4535	85.0922	2.09741	12.8104
EPd	Endopiriform nucleus, dorsal part	1.24512	0.244798	0.877353		70.4762	60.8294	23.2427	15.9279
EPv	Endopiriform nucleus, ventral part	0.617868	0.103811	0.522196		76.0411	61.1809	20.4986	18.3205
BLAa	Basolateral amygdalar nucleus, anterior part	1.59812	0.0850745	0.943		88.8013	74.3383	8.90132	16.7604
BLAp	Basolateral amygdalar nucleus, posterior part	3.47045	0.0302929	1.16134		98.6739	87.0609	1.29526	11.6439
BLAv	Basolateral amygdalar nucleus, ventral part	0.290679	0.0151464	0.0922701		90.9524	83.0357	9.04762	7.91667
BMAa	Basomedial amygdalar nucleus, anterior part	0.472847	0.10063	0.647518		68.4394	51.5261	25.4287	23.0452
BMAp	Basomedial amygdalar nucleus, posterior part	1.35156	0.0835486	1.63724		84.7908	65.0618	8.49225	26.446
CP	Caudoputamen	0.0165089	19.3484	1.77212		0.0647717	0.0645835	98.8805	1.05493
NAc	Nucleus accumbens	0.0487582	27.6404	5.46424		0.083682	0.0819912	97.4633	2.45472
FS	Fundus of striatum	0.052511	0.669398	0.755683		2.28052	2.07166	83.9732	13.9551
OT	Olfactory tubercle	0.271923	1.70665	1.58434		4.84312	4.46338	91.0164	4.5202
LS	Lateral septal nucleus	0.251337	2.46461	0.345572		4.69483	4.59318	94.3623	1.04455
SF	Septofimbrial nucleus	0.0181822	0.0607656	0		12.5	12.5	87.5	0
SH	Septohippocampal nucleus	0	0.224348	0		0	0	100	0
AAA	Anterior amygdalar area	0.214192	0.432826	0.758089		17.7748	15.1315	67.8403	17.0283
BA	Bed nucleus of the accessory olfactory tract	0	0.00203313	0		0	0	100	0
CeA	Central amygdalar nucleus	0.310873	5.72449	6.6603		3.41849	2.68469	79.5721	17.7432
IA	Intercalated amygdalar nucleus	0.173225	0.146979	0.189702		45.9379	44.143	45.0877	10.7692
MEA	Medial amygdalar nucleus	0.535129	0.741921	1.11711		26.8148	23.1042	60.5061	16.3897
GPe	Globus pallidus, external segment	0.00606073	1.60244	1.00706		0.15873	0.15873	86.3843	13.4569
GPi	Globus pallidus, internal segment	0.00696546	0.0545348	0.367925		7.40741	3.7037	59.6296	36.6667
SI	Substantia innominata	0.573115	4.97101	6.02195		5.07423	4.45281	82.3864	13.1608
MA	Magnocellular nucleus	0.151472	0.318249	0.437655		10.2143	9.65729	84.3836	5.95908
MSC	Medial septal complex	0.212504	1.33368	1.41632		6.3558	5.59518	79.9542	14.4507
TRS	Triangular nucleus of septum	0.00606073	0.0242177	0.174672		8.33333	5.55556	83.3333	11.1111
BST	Bed nuclei of the stria terminalis	0.344029	6.004	2.7586		2.39737	2.26342	91.7695	5.96708
BAC	Bed nucleus of the anterior commissure	0	0.0253308	0		0	0	100	0
VENT	Ventral group of the dorsal thalamus	0.578758	0.00203313	0.182878		99.3548	96.4706	0.588235	2.94118
SPF	Subparafascicular nucleus	0.128275	0.0211831	0.255973		73.6111	62.5758	17.8788	19.5455
SPA	Subparafascicular area	0.0936513	0	0.0271003		100	91.6667	0	8.33333
PP	Peripeduncular nucleus	0	0.00203313	0		0	0	100	0
GENd	Geniculate group, dorsal thalamus	0	0.0301684	0		0	0	100	0
LAT	Lateral group of the dorsal thalamus	0.0184152	0.00203313	0.0271003		50	33.3333	33.3333	33.3333
ATN	Anterior group of the dorsal thalamus	0.576388	0.015015	0.0589474		92.5	88.2143	7.5	4.28571
MED	Medial group of the dorsal thalamus	4.14109	0.00513642	0.135501		99.8718	99.2547	0.124224	0.621118
MTN	Midline group of the dorsal thalamus	3.01861	0.0762649	0.709729		95.3109	88.6041	4.34368	7.05218
ILM	Intralaminar nuclei of the dorsal thalamus	1.67966	0.00513642	0.16635		99.7333	94.2208	0.25974	5.51948
RT	Reticular nucleus of the thalamus	0.0555047	0.234458	0.506793		8.5512	5.32151	56.4024	38.2761
GENv	Geniculate group, ventral thalamus	0	0	0		NAN	NAN	NAN	NAN
EPI	Epithalamus	0.206296	0	0.0542005		100	83.3333	0	16.6667
SO	Supraoptic nucleus	0	0	0		NAN	NAN	NAN	NAN
ASO	Accessory supraoptic group	0	0	0		NAN	NAN	NAN	NAN
PVH	Paraventricular hypothalamic nucleus	0.0374335	0.062917	0.418534		28.75	14.8571	44.5714	40.5714
PVa	Periventricular hypothalamic nucleus, anterior part	0	0.01001	0		0	0	100	0
PVi	Periventricular hypothalamic nucleus, intermediate part	0.0279586	0.0333083	0.0589474		43.75	31.25	43.75	25
ARH	Arcuate hypothalamic nucleus	0.00348273	0.112131	0.0747664		3.125	3.125	80.2083	16.6667
ADP	Anterodorsal preoptic nucleus	0	0.0223823	0.0873362		0	0	75	25
AHA	Anterior hypothalamic area	0	0	0		NAN	NAN	NAN	NAN
AVP	Anteroventral preoptic nucleus	0.0139309	0.0457063	0		7.14286	7.14286	92.8571	0
AVPV	Anteroventral periventricular nucleus	0	0.0253308	0.120846		0	0	75	25
DMH	Dorsomedial nucleus of the hypothalamus	0.23904	0.390446	0.701906		24.2296	19.9544	55.8612	24.1844
MEPO	Median preoptic nucleus	0.0286304	0.035962	0.174672		25.7143	21.4286	71.4286	7.14286
MPO	Medial preoptic area	0.231631	0.822005	1.0851		9.67721	8.86039	83.3442	7.79545
OV	Vascular organ of the lamina terminalis	0	0	0		NAN	NAN	NAN	NAN
PD	Posterodorsal preoptic nucleus	0	0	0		NAN	NAN	NAN	NAN
PS	Parastrial nucleus	0	0.0919527	0		0	0	100	0
PSCH	Suprachiasmatic preoptic nucleus	0	0	0		NAN	NAN	NAN	NAN
PVp	Periventricular hypothalamic nucleus, posterior part	0.0184152	0.0402151	0		8.33333	8.33333	91.6667	0
PVpo	Periventricular hypothalamic nucleus, preoptic part	0	0.005005	0		0	0	100	0
SBPV	Subparaventricular zone	0.028123	0.043299	0.145784		75	16.6667	54.1667	29.1667
SCH	Suprachiasmatic nucleus	0	0.0127273	0		0	0	100	0
SFO	Subfornical organ	0	0	0		NAN	NAN	NAN	NAN
VLPO	Ventrolateral preoptic nucleus	0	0.0100972	0		0	0	100	0
AHN	Anterior hypothalamic nucleus	0.31115	0.396	0.858472		30.4587	25.5062	56.4372	18.0567
MBO	Mammillary body	0.102672	0.160111	0.322917		17.6829	16.8254	67.5873	15.5873
MPN	Medial preoptic nucleus	0.00954346	0.317981	0.218972		1.89369	1.57623	79.3127	19.1111
PMd	Dorsal premammillary nucleus	0.0611497	0.0685709	0.289109		33.3333	31.25	58.9286	9.82143
PMv	Ventral premammillary nucleus	0.0559937	0.103146	0.060423		27.2727	25.1894	68.5606	6.25
PVHd	Paraventricular hypothalamic nucleus, descending division	0.0121215	0.005005	0.0542005		66.6667	33.3333	16.6667	50
VMH	Ventromedial hypothalamic nucleus	0.229703	0.324243	0.382862		30.9013	27.4708	61.6873	10.842
PH	Posterior hypothalamic nucleus	0.619218	0.624539	1.3949		38.3154	31.6081	48.8998	19.4921
LHA	Lateral hypothalamic area	2.56478	4.27029	7.18096		25.636	22.3516	63.3954	14.2531
LPO	Lateral preoptic area	0.0777456	1.21439	1.03068		5.41212	4.57893	86.0796	9.34145
PST	Preparasubthalamic nucleus	0	0.0117468	0.060423		0	0	66.6667	33.3333
PSTN	Parasubthalamic nucleus	0.479709	0.102544	0.654217		70.75	51.8007	21.5851	26.6142
RCH	Retrochiasmatic area	0.00970784	0.0333083	0.0373832		16.6667	16.6667	75	8.33333
STN	Subthalamic nucleus	0.589647	0.149517	0.507582		61.8309	55.6332	31.5965	12.7703
TU	Tuberal nucleus	0.0955848	0.21829	0.335758		31.494	24.375	52.2361	23.3889
ZI	Zona incerta	0.458756	1.42244	2.88921		17.7248	15.4958	66.6111	17.8931
SCop	Superior colliculus, optic layer	0.0216649	0	0		100	100	0	0
SCsg	Superior colliculus, superficial gray layer	0.00606073	0	0		100	100	0	0
SCzo	Superior colliculus, zonal layer	0	0	0		NAN	NAN	NAN	NAN
ICc	Inferior colliculus, central nucleus	0	0	0		NAN	NAN	NAN	NAN
ICd	Inferior colliculus, dorsal nucleus	0.0156042	0	0		100	100	0	0
ICe	Inferior colliculus, external nucleus	0.043466	0.00203313	0.0747664		95	63.3333	3.33333	33.3333
SCdg	Superior colliculus, motor related, deep gray layer	0.424738	0.0523194	0.502108		71.2521	54.0527	16.6973	29.25
SCdw	Superior colliculus, motor related, deep white layer	0.0590702	0.00513642	0		66.6667	66.6667	33.3333	0
SCiw	Superior colliculus, motor related, intermediate white layer	0.0482104	0.00513642	0.060423		91.6667	68.75	6.25	25
SCig	Superior colliculus, motor related, intermediate gray layer	0.440362	0.0259127	0.387102		89.479	67.2512	8.62867	24.1201
PRC	Precommissural nucleus	0.213304	0	0.0542005		100	92	0	8
INC	Interstitial nucleus of Cajal	0.056589	0.005005	0		93.3333	93.3333	6.66667	0
ND	Nucleus of Darkschewitsch	0.105444	0.0201514	0.0747664		65.625	53.125	34.375	12.5
APN	Anterior pretectal nucleus	0.354643	0	0.120846		100	90.4762	0	9.52381
MPT	Medial pretectal area	0.00606073	0	0		100	100	0	0
NOT	Nucleus of the optic tract	0	0	0		NAN	NAN	NAN	NAN
NPC	Nucleus of the posterior commissure	0.339403	0	0.0875232		100	86	0	14
OP	Olivary pretectal nucleus	0	0	0		NAN	NAN	NAN	NAN
PPT	Posterior pretectal nucleus	0.0181822	0	0		100	100	0	0
IF	Interfascicular nucleus raphe	0.00348273	0.0375938	0		16.6667	16.6667	83.3333	0
IPN	Interpeduncular nucleus	0	0	0		NAN	NAN	NAN	NAN
RL	Rostral linear nucleus raphe	0.0774168	0.0520017	0.0747664		54.1667	40.625	34.375	25
CLI	Central linear nucleus raphe	0.0278618	0.0878909	0.101077		8.33333	6.15385	72.3077	21.5385
DR	Dorsal nucleus raphe	0.0784859	0.0995839	0.237078		33.3333	28.545	60.1058	11.3492
NLL	Nucleus of the lateral lemniscus	0	0.00701724	0.0873362		0	0	75	25
PSV	Principal sensory nucleus of the trigeminal	0.0190869	0.00203313	0.0318471		83.3333	75	12.5	12.5
PB	Parabrachial nucleus	0.617289	0.138345	0.696682		67.1668	58.3098	24.1513	17.5388
SOC	Superior olivary complex	0	0	0		NAN	NAN	NAN	NAN
B	Barrington's nucleus	0.0242429	0.0102728	0.168637		50	40	20	40
DTN	Dorsal tegmental nucleus	0.0858912	0.279786	0.795068		17.4569	15.4737	60.494	24.0324
LTN	Lateral tegmental nucleus	0	0	0		NAN	NAN	NAN	NAN
PCG	Pontine central gray	0.435113	0.637914	1.51752		27.8821	24.9824	53.3722	21.6455
PG	Pontine gray	0	0	0		NAN	NAN	NAN	NAN
PRNc	Pontine reticular nucleus, caudal part	0.218689	0.3021	1.11091		34.6136	25.807	57.2339	16.9591
PRNv	Pontine reticular nucleus, ventral part	0	0	0		NAN	NAN	NAN	NAN
SG	Supragenual nucleus	0.00348273	0	0		100	100	0	0
SSN	Superior salivatory nucleus	0	0	0		NAN	NAN	NAN	NAN
SUT	Supratrigeminal nucleus	0.0174136	0.00703813	0.128967		41.6667	20.8333	29.1667	50
TRN	Tegmental reticular nucleus	0.0242429	0.0329217	0		26.6667	26.6667	73.3333	0
V	Motor nucleus of trigeminal	0.0104482	0.0128587	0		33.3333	33.3333	66.6667	0
CS	Superior central nucleus raphe	0.0595644	0.0538942	0.885866		35.7955	24.5963	36.3975	39.0062
LC	Locus ceruleus	0.10768	0.0204143	0.178318		66.6667	40	18.6667	41.3333
LDT	Laterodorsal tegmental nucleus	0.16876	0.186475	0.283074		37.6321	35.8129	57.6374	6.54971
NI	Nucleus incertus	0.0330178	0.0628029	0.428359		24.0741	10.1587	41.2698	48.5714
PRNr	Pontine reticular nucleus	0.129811	0.519486	0.371291		12.4554	12.0725	83.3738	4.55377
RPO	Nucleus raphe pontis	0	0.0291809	0		0	0	100	0
SLC	Subceruleus nucleus	0.0181822	0.00513642	0		50	50	50	0
SLD	Sublaterodorsal nucleus	0.0477173	0.0461317	0.120846		45.8333	36.6667	43.3333	20
AP	Area postrema	0	0	0		NAN	NAN	NAN	NAN
CN	Cochlear nuclei	0	0	0		NAN	NAN	NAN	NAN
DCN	Dorsal column nuclei	0	0	0		NAN	NAN	NAN	NAN
ECU	External cuneate nucleus	0	0	0		NAN	NAN	NAN	NAN
NTB	Nucleus of the trapezoid body	0	0	0		NAN	NAN	NAN	NAN
NTS	Nucleus of the solitary tract	0	0	0		NAN	NAN	NAN	NAN
SPVC	Spinal nucleus of the trigeminal, caudal part	0	0	0		NAN	NAN	NAN	NAN
SPVI	Spinal nucleus of the trigeminal, interpolar part	0	0	0		NAN	NAN	NAN	NAN
SPVO	Spinal nucleus of the trigeminal, oral part	0	0	0		NAN	NAN	NAN	NAN
z	Nucleus z	0	0	0		NAN	NAN	NAN	NAN
VI	Abducens nucleus	0	0	0		NAN	NAN	NAN	NAN
ACVI	Accessory abducens nucleus	0	0	0		NAN	NAN	NAN	NAN
VII	Facial motor nucleus	0	0.00513642	0.0542005		0	0	33.3333	66.6667
ACVII	Accessory facial motor nucleus	0	0	0		NAN	NAN	NAN	NAN
EV	Efferent vestibular nucleus	0	0	0		NAN	NAN	NAN	NAN
AMB	Nucleus ambiguus	0	0.00201224	0		0	0	100	0
DMX	Dorsal motor nucleus of the vagus nerve	0	0	0		NAN	NAN	NAN	NAN
ECO	Efferent cochlear group	0	0	0		NAN	NAN	NAN	NAN
GRN	Gigantocellular reticular nucleus	0.0688063	0.0521008	0.218183		33.9646	29.2424	55.7576	15
ICB	Infracerebellar nucleus	0	0	0		NAN	NAN	NAN	NAN
IO	Inferior olivary complex	0	0	0		NAN	NAN	NAN	NAN
IRN	Intermediate reticular nucleus	0.00696546	0	0.0955414		100	40	0	60
ISN	Inferior salivatory nucleus	0	0	0		NAN	NAN	NAN	NAN
LIN	Linear nucleus of the medulla	0	0	0		NAN	NAN	NAN	NAN
LRN	Lateral reticular nucleus	0	0	0		NAN	NAN	NAN	NAN
MARN	Magnocellular reticular nucleus	0.00606073	0.0140763	0.0873362		16.6667	12.5	75	12.5
MDRN	Medullary reticular nucleus	0	0	0		NAN	NAN	NAN	NAN
PARN	Parvicellular reticular nucleus	0.0443707	0.00603671	0		89.2857	89.2857	10.7143	0
PAS	Parasolitary nucleus	0	0	0		NAN	NAN	NAN	NAN
PGRN	Paragigantocellular reticular nucleus	0.00348273	0.0222088	0.0589474		7.14286	4.16667	58.3333	37.5
PHY	Perihypoglossal nuclei	0.00348273	0.0117468	0		16.6667	16.6667	83.3333	0
PMR	Paramedian reticular nucleus	0	0	0		NAN	NAN	NAN	NAN
PPY	Parapyramidal nucleus	0	0	0		NAN	NAN	NAN	NAN
VNC	Vestibular nuclei	0.823652	0.183428	0.542006		60.87	47.1073	29.4236	23.4691
x	Nucleus x	0	0	0		NAN	NAN	NAN	NAN
XII	Hypoglossal nucleus	0	0	0		NAN	NAN	NAN	NAN
y	Nucleus y	0	0	0		NAN	NAN	NAN	NAN
INV	Interstitial nucleus of the vestibular nerve	0	0	0		NAN	NAN	NAN	NAN
RM	Nucleus raphe magnus	0.0764445	0.0368219	0.0318471		37.0833	35.8333	59.1667	5
RPA	Nucleus raphe pallidus	0.00606073	0	0		100	100	0	0
RO	Nucleus raphe obscurus	0	0	0		NAN	NAN	NAN	NAN
LINGmo	Lingula (I), molecular layer	0	0	0		NAN	NAN	NAN	NAN
LINGpu	Lingula (I), Purkinje layer	0	0	0		NAN	NAN	NAN	NAN
LINGgr	Lingula (I), granular layer	0	0	0		NAN	NAN	NAN	NAN
CENT2	Lobule II	0	0	1.71975		NAN	0	0	100
CENT3	Lobule III	0	0	0.0955414		NAN	0	0	100
CUL4	Lobule IV	0	0	0		NAN	NAN	NAN	NAN
CUL5	Lobule V	0	0	0		NAN	NAN	NAN	NAN
CUL4, 5	Lobules IV-V	0	0	0		NAN	NAN	NAN	NAN
DECmo	Declive (VI), molecular layer	0	0	0		NAN	NAN	NAN	NAN
DECpu	Declive (VI), Purkinje layer	0	0	0		NAN	NAN	NAN	NAN
DECgr	Declive (VI), granular layer	0	0	0		NAN	NAN	NAN	NAN
FOTUmo	Folium-tuber vermis (VII), molecular layer	0	0	0		NAN	NAN	NAN	NAN
FOTUpu	Folium-tuber vermis (VII), Purkinje layer	0	0	0		NAN	NAN	NAN	NAN
FOTUgr	Folium-tuber vermis (VII), granular layer	0	0	0		NAN	NAN	NAN	NAN
PYRmo	Pyramus (VIII), molecular layer	0	0	0		NAN	NAN	NAN	NAN
PYRpu	Pyramus (VIII), Purkinje layer	0	0	0		NAN	NAN	NAN	NAN
PYRgr	Pyramus (VIII), granular layer	0	0	0		NAN	NAN	NAN	NAN
UVUmo	Uvula (IX), molecular layer	0	0	0		NAN	NAN	NAN	NAN
UVUpu	Uvula (IX), Purkinje layer	0	0	0		NAN	NAN	NAN	NAN
UVUgr	Uvula (IX), granular layer	0	0	0		NAN	NAN	NAN	NAN
NODmo	Nodulus (X), molecular layer	0	0	0		NAN	NAN	NAN	NAN
NODpu	Nodulus (X), Purkinje layer	0	0	0		NAN	NAN	NAN	NAN
NODgr	Nodulus (X), granular layer	0	0	0		NAN	NAN	NAN	NAN
SIMmo	Simple lobule, molecular layer	0	0	0		NAN	NAN	NAN	NAN
SIMpu	Simple lobule, Purkinje layer	0	0	0		NAN	NAN	NAN	NAN
SIMgr	Simple lobule, granular layer	0	0	0		NAN	NAN	NAN	NAN
ANcr1	Crus 1	0	0	0		NAN	NAN	NAN	NAN
ANcr2	Crus 2	0	0	0		NAN	NAN	NAN	NAN
PRMmo	Paramedian lobule, molecular layer	0	0	0		NAN	NAN	NAN	NAN
PRMpu	Paramedian lobule, Purkinje layer	0	0	0		NAN	NAN	NAN	NAN
PRMgr	Paramedian lobule, granular layer	0	0	0		NAN	NAN	NAN	NAN
COPYmo	Copula pyramidis, molecular layer	0	0	0		NAN	NAN	NAN	NAN
COPYpu	Copula pyramidis, Purkinje layer	0	0	0		NAN	NAN	NAN	NAN
COPYgr	Copula pyramidis, granular layer	0	0	0		NAN	NAN	NAN	NAN
PFLmo	Paraflocculus, molecular layer	0	0	0		NAN	NAN	NAN	NAN
PFLpu	Paraflocculus, Purkinje layer	0	0	0		NAN	NAN	NAN	NAN
PFLgr	Paraflocculus, granular layer	0	0	0		NAN	NAN	NAN	NAN
FLmo	Flocculus, molecular layer	0	0	0		NAN	NAN	NAN	NAN
FLpu	Flocculus, Purkinje layer	0	0	0		NAN	NAN	NAN	NAN
FLgr	Flocculus, granular layer	0	0	0		NAN	NAN	NAN	NAN
MOp	Primary motor area	1.66599	0	0.0915837		100	97.2727	0	2.72727
MOs	Secondary motor area	4.11049	0.00513642	0.135501		99.8333	99.04	0.16	0.8
SSp	Primary somatosensory area	0.695668	0	0.0813008		100	91.4286	0	8.57143
SSs	Supplemental somatosensory area	0.271979	0	0		100	100	0	0
AUDd	Dorsal auditory area	0.198814	0	0		100	100	0	0
AUDp	Primary auditory area	0.242778	0.005005	0.0747664		96.2963	72.2222	2.77778	25
AUDpo	Posterior auditory area	0.0131906	0	0		100	100	0	0
AUDv	Ventral auditory area	0.419111	0	0.0373832		100	95	0	5
VISal	Anterolateral visual area	0.0174136	0	0		100	100	0	0
VISam	Anteromedial visual area	0.0216649	0	0		100	100	0	0
VISl	Lateral visual area	0.0184152	0	0		100	100	0	0
VISp	Primary visual area	0.0452755	0	0		100	100	0	0
VISpl	Posterolateral visual area	0	0	0		NAN	NAN	NAN	NAN
VISpm	posteromedial visual area	0.00348273	0	0		100	100	0	0
ACAd	Anterior cingulate area, dorsal part	2.47089	0	0.141724		100	98.3407	0	1.65934
ACAv	Anterior cingulate area, ventral part	0.79536	0	0.210268		100	84.7436	0	15.2564
ORBl	Orbital area, lateral part	1.39063	0.0102728	0.114437		99.2157	97.7935	0.769231	1.43725
ORBm	Orbital area, medial part	1.55015	0.0102728	0		99.5062	99.5062	0.493827	0
ORBv	Orbital area, ventral part	0	0	0		NAN	NAN	NAN	NAN
ORBvl	Orbital area, ventrolateral part	1.15126	0.0154093	0.0318471		98.3333	97.5333	1.66667	0.8
AId	Agranular insular area, dorsal part	2.59488	0.0128587	0.21649		98.0534	93.3504	1.71795	4.93162
AIp	Agranular insular area, posterior part	1.10671	0.0308185	0.249813		94.2857	84.7101	5.21739	10.0725
AIv	Agranular insular area, ventral part	1.33844	0	0.101867		100	92.7619	0	7.2381
RSPagl	Retrosplenial area, lateral agranular part	0.00348273	0	0		100	100	0	0
RSPd	Retrosplenial area, dorsal part	0.0409162	0	0.060423		100	75	0	25
RSPv	Retrosplenial area, ventral part	0.0917047	0	0.0542005		100	88.8889	0	11.1111
MOBgl	Main olfactory bulb, glomerular layer	0	0	0		NAN	NAN	NAN	NAN
MOBgr	Main olfactory bulb, granule layer	0	0.0154446	0.0373832		0	0	66.6667	33.3333
MOBipl	Main olfactory bulb, inner plexiform layer	0	0	0		NAN	NAN	NAN	NAN
MOBmi	Main olfactory bulb, mitral layer	0	0	0		NAN	NAN	NAN	NAN
MOBopl	Main olfactory bulb, outer plexiform layer	0	0.0102728	0		0	0	100	0
AOBgl	Accessory olfactory bulb, glomerular layer	0	0	0.0373832		NAN	0	0	100
AOBgr	Accessory olfactory bulb, granular layer	0	0	0		NAN	NAN	NAN	NAN
AOBmi	Accessory olfactory bulb, mitral layer	0	0	0		NAN	NAN	NAN	NAN
AONd	Anterior olfactory nucleus, dorsal part	0.0218979	0.017311	0.0373832		37.5	25	62.5	12.5
AONe	Anterior olfactory nucleus, external part	0	0	0		NAN	NAN	NAN	NAN
AONl	Anterior olfactory nucleus, lateral part	0.0323461	0.0257175	0.0271003		44.4444	44.4444	44.4444	11.1111
AONm	Anterior olfactory nucleus, medial part	0.270028	0.852753	0.898533		48.0219	29.0387	48.543	22.4182
AONpv	Anterior olfactory nucleus, posteroventral part	0.163741	0.578119	0.381864		48.7108	42.9066	43.1355	13.9579
TTd	Taenia tecta, dorsal part	0.759015	0.182182	0.796086		68.3484	63.2705	29.4262	7.30336
TTv	Taenia tecta, ventral part	0.0812001	0.131634	0.0318471		31.5599	30.5072	68.2428	1.25
COAa	Cortical amygdalar area, anterior part	0.305616	0.0352536	0.346455		80.2857	61.4812	13.9194	24.5994
COAp	Cortical amygdalar area, posterior part	0.832252	0.0238562	0.577565		92.7124	80.4485	6.80147	12.75
CA	Ammon's horn	3.0877	0.120742	0.674409		93.5756	74.5335	16.193	9.27352
DG	Dentate gyrus	0.127515	0.00703813	0.0318471		91.6667	88.6905	7.7381	3.57143
FC	Fasciola cinerea	0	0	0		NAN	NAN	NAN	NAN
IG	Induseum griseum	0	0	0		NAN	NAN	NAN	NAN
ENT	Entorhinal area	1.34642	0.00716955	0.680319		99.1633	77.2815	0.718487	22
PAR	Parasubiculum	0.0519686	0	0		100	100	0	0
POST	Postsubiculum	0	0	0		NAN	NAN	NAN	NAN
PRE	Presubiculum	0.0184152	0	0.0978061		100	25	0	75
SUB	Subiculum	3.59268	0.0456821	0.772478		96.8525	88.1362	2.72532	9.13846
isl	Islands of Calleja	0.00348273	0.154891	0.218183		0.684932	0.421941	63.7131	35.865
islm	Major island of Calleja	0	0.079362	0.060423		0	0	80	20
LSc	Lateral septal nucleus, caudal (caudodorsal) part	0.0303037	0.724681	0.0589474		1.03093	1.03093	96.6246	2.3445
LSr	Lateral septal nucleus, rostral (rostroventral) part	0.221034	1.69096	0.286624		5.20013	5.0722	94.0707	0.857143
LSv	Lateral septal nucleus, ventral part	0	0.0481919	0		0	0	100	0
CEAc	Central amygdalar nucleus, capsular part	0.22767	1.73681	1.6096		7.73915	6.30435	79.709	13.9866
CEAl	Central amygdalar nucleus, lateral part	0	1.18163	1.03567		0	0	80.4116	19.5884
CEAm	Central amygdalar nucleus, medial part	0.0832031	2.81688	4.01503		1.58018	1.33542	78.8886	19.7759
MEAad	Medial amygdalar nucleus, anterodorsal part	0.411271	0.531125	0.791716		26.5478	23.3683	53.3361	23.2956
MEAav	Medial amygdalar nucleus, anteroventral part	0.0524335	0.0268036	0.237867		53.75	35	30.5556	34.4444
MEApd	Medial amygdalar nucleus, posterodorsal part	0.0714246	0.182926	0.0875232		30.2632	30.2632	60.5702	9.16667
MEApv	Medial amygdalar nucleus, posteroventral part	0	0	0		NAN	NAN	NAN	NAN
MS	Medial septal nucleus	0.182064	0.312643	0.537759		22.6688	20.9297	71.8819	7.18831
NDB	Diagonal band nucleus	0.0304398	1.02104	0.878561		0.989305	0.946092	83.7134	15.3406
BSTa	Bed nuclei of the stria terminalis, anterior division	0.171793	4.77176	1.53022		1.23953	1.17676	94.2052	4.61806
BSTp	Bed nuclei of the stria terminalis, posterior division	0.172236	1.23417	1.22837		5.07076	4.6988	83.9962	11.305
VAL	Ventral anterior-lateral complex of the thalamus	0.0631235	0	0		100	100	0	0
VM	Ventral medial nucleus of the thalamus	0.405117	0.00201224	0.182878		99.2308	95.8128	0.689655	3.49754
VP	Ventral posterior complex of the thalamus	0.110517	0	0		100	100	0	0
SPFm	Subparafascicular nucleus, magnocellular part	0.116153	0	0.0813008		100	81.25	0	18.75
SPFp	Subparafascicular nucleus, parvicellular part	0.0121215	0.0211831	0.174672		16.6667	11.1111	77.7778	11.1111
MG	Medial geniculate complex	0	0.0302728	0		0	0	100	0
LGd	Dorsal part of the lateral geniculate complex	0	0	0		NAN	NAN	NAN	NAN
LP	Lateral posterior nucleus of the thalamus	0	0	0.0271003		NAN	0	0	100
PO	Posterior complex of the thalamus	0.0184152	0	0		100	100	0	0
POL	Posterior limiting nucleus of the thalamus	0	0.00203313	0		0	0	100	0
SGN	Suprageniculate nucleus	0	0	0		NAN	NAN	NAN	NAN
AV	Anteroventral nucleus of thalamus	0.0526754	0.005005	0		66.6667	66.6667	33.3333	0
AM	Anteromedial nucleus	0.0779874	0	0.0589474		100	79.1667	0	20.8333
AD	Anterodorsal nucleus	0.138534	0.01001	0		83.3333	83.3333	16.6667	0
IAM	Interanteromedial nucleus of the thalamus	0.0492796	0	0		100	100	0	0
IAD	Interanterodorsal nucleus of the thalamus	0.21908	0	0		100	100	0	0
LD	Lateral dorsal nucleus of thalamus	0.0388314	0	0		100	100	0	0
IMD	Intermediodorsal nucleus of the thalamus	0.952326	0	0.0271003		100	99.4737	0	0.526316
MD	Mediodorsal nucleus of thalamus	2.79182	0.00513642	0.108401		99.7959	99.0196	0.196078	0.784314
SMT	Submedial nucleus of the thalamus	0.393467	0	0		100	100	0	0
PR	Perireunensis nucleus	0.00348273	0	0		100	100	0	0
PVT	Paraventricular nucleus of the thalamus	2.04326	0.0120431	0.174859		99.1532	96.7228	0.842199	2.43499
PT	Parataenial nucleus	0.185667	0.005005	0.0271003		96	89.3333	4	6.66667
RE	Nucleus of reunions	0.789688	0.0592168	0.507769		82.0775	69.8985	13.6355	16.4659
RH	Rhomboid nucleus	0.388996	0	0.0271003		100	97.7778	0	2.22222
CM	Central medial nucleus of the thalamus	0.6834	0.00513642	0.0373832		99.3939	92.7273	0.606061	6.66667
PCN	Paracentral nucleus	0.0485392	0	0		100	100	0	0
CL	Central lateral nucleus of the thalamus	0.0341837	0	0		100	100	0	0
PF	Parafascicular nucleus	0.524537	0	0.101867		100	91.3103	0	8.68966
IGL	Intergeniculate leaflet of the lateral geniculate complex	0	0	0		NAN	NAN	NAN	NAN
LGv	Ventral part of the lateral geniculate complex	0	0	0		NAN	NAN	NAN	NAN
SubG	Subgeniculate nucleus	0	0	0		NAN	NAN	NAN	NAN
MH	Medial habenula	0.00348273	0	0		100	100	0	0
LH	Lateral habenula	0.202813	0	0.0542005		100	83.3333	0	16.6667
PIN	Pineal body	0	0	0		NAN	NAN	NAN	NAN
NC	Nucleus circularis	0	0	0		NAN	NAN	NAN	NAN
PVHm	Paraventricular hypothalamic nucleus, magnocellular division	0.00970784	0.0281366	0.235469		8.33333	4.16667	62.5	33.3333
PVHp	Paraventricular hypothalamic nucleus, parvicellular division	0.0277257	0.0347596	0.183065		31.4815	12.8889	35.1111	52
DMHa	Dorsomedial nucleus of the hypothalamus, anterior part	0.14957	0.241796	0.52981		23.2927	19.8535	54.6593	25.4872
DMHp	Dorsomedial nucleus of the hypothalamus, posterior part	0.061745	0.079746	0.0542005		34.2735	25.7051	49.2949	25
DMHv	Dorsomedial nucleus of the hypothalamus, ventral part	0.0277257	0.0689044	0.117895		37.5	20.8333	50	29.1667
AHNa	Anterior hypothalamic nucleus, anterior part	0.0697796	0.123589	0.33586		33.3333	26.9524	47.5238	25.5238
AHNc	Anterior hypothalamic nucleus, central part	0.188772	0.242926	0.306308		23.9563	21.4351	68.1379	10.427
AHNd	Anterior hypothalamic nucleus, dorsal part	0	0	0		NAN	NAN	NAN	NAN
AHNp	Anterior hypothalamic nucleus, posterior part	0.0525979	0.0294855	0.216303		51.5873	33.4821	29.0179	37.5
LM	Lateral mammillary nucleus	0.0139309	0.0151464	0.0318471		33.3333	26.6667	66.6667	6.66667
MM	Medial mammillary nucleus	0.0417927	0.0269444	0.0542005		21.0526	21.0526	56.7251	22.2222
SUM	Supramammillary nucleus	0.043466	0.0733885	0.236869		25.3333	22	59.6667	18.3333
TM	Tuberomammillary nucleus	0.00348273	0.0447987	0		8.33333	8.33333	91.6667	0
MPNc	Medial preoptic nucleus, central part	0.00606073	0.0301172	0		10	10	90	0
MPNl	Medial preoptic nucleus, lateral part	0.00348273	0.121632	0.132925		3.7037	2.08333	66.6667	31.25
MPNm	Medial preoptic nucleus, medial part	0	0.141067	0.0318471		0	0	95	5
PVHdp	Paraventricular hypothalamic nucleus, descending division, dorsal parvicellular part	0	0.005005	0		0	0	100	0
PVHf	Paraventricular hypothalamic nucleus, descending division, forniceal part	0	0	0		NAN	NAN	NAN	NAN
PVHlp	Paraventricular hypothalamic nucleus, descending division, lateral parvicellular part	0.0121215	0	0.0542005		100	50	0	50
PVHmpv	Paraventricular hypothalamic nucleus, descending division, medial parvicellular part, ventral zone	0	0	0		NAN	NAN	NAN	NAN
VMHa	Ventromedial hypothalamic nucleus, anterior part	0.0121215	0.00513642	0.0589474		50	33.3333	16.6667	50
VMHc	Ventromedial hypothalamic nucleus, central part	0.0724262	0.104473	0.0644834		36.5714	35.2381	59.2063	5.55556
VMHdm	Ventromedial hypothalamic nucleus, dorsomedial part	0.0801602	0.0654252	0.117895		33.8095	30.4762	54.8571	14.6667
VMHvl	Ventromedial hypothalamic nucleus, ventrolateral part	0.0649948	0.149167	0.141537		23.5714	23.1818	69.2424	7.57576
A13	Dopaminergic A13 group	0.0121215	0.0356832	0		16.6667	16.6667	83.3333	0
FF	Fields of Forel	0	0.048439	0.0318471		0	0	95	5
SCig-a	Superior colliculus, motor related, intermediate gray layer, sublayer a	0.00348273	0.00703813	0		25	25	75	0
SCig-b	Superior colliculus, motor related, intermediate gray layer, sublayer b	0.373394	0.00975544	0.174859		95.5238	79.1905	4.47619	16.3333
SCig-c	Superior colliculus, motor related, intermediate gray layer, sublayer c	0.0156042	0.00714866	0.0978061		50	30	30	40
NLLd	Nucleus of the lateral lemniscus, dorsal part	0	0.005005	0.0873362		0	0	50	50
NLLh	Nucleus of the lateral lemniscus, horizontal part	0	0	0		NAN	NAN	NAN	NAN
NLLv	Nucleus of the lateral lemniscus, ventral part	0	0.00201224	0		0	0	100	0
KF	Koelliker-Fuse subnucleus	0.00696546	0.00609939	0.0318471		40	33.3333	50	16.6667
PBl	Parabrachial nucleus, lateral division	0.359914	0.0367865	0.258143		80.4739	73.0532	13.3754	13.5714
PBm	Parabrachial nucleus, medial division	0.25041	0.0952916	0.406691		55.1667	47.2206	33.1176	19.6618
POR	Superior olivary complex, periolivary region	0	0	0		NAN	NAN	NAN	NAN
SOCm	Superior olivary complex, medial part	0	0	0		NAN	NAN	NAN	NAN
SOCl	Superior olivary complex, lateral part	0	0	0		NAN	NAN	NAN	NAN
CSl	Superior central nucleus raphe, lateral part	0.028123	0.0299311	0.271876		37.5	30	38.3333	31.6667
CSm	Superior central nucleus raphe, medial part	0.0314414	0.0239631	0.61399		35	17.6667	39	43.3333
CNlam	Granular lamina of the cochlear nuclei	0	0	0		NAN	NAN	NAN	NAN
CNspg	Cochlear nucleus, subpedunclular granular region	0	0	0		NAN	NAN	NAN	NAN
DCO	Dorsal cochlear nucleus	0	0	0		NAN	NAN	NAN	NAN
VCO	Ventral cochlear nucleus	0	0	0		NAN	NAN	NAN	NAN
CU	Cuneate nucleus	0	0	0		NAN	NAN	NAN	NAN
GR	Gracile nucleus	0	0	0		NAN	NAN	NAN	NAN
NTSce	Nucleus of the solitary tract, central part	0	0	0		NAN	NAN	NAN	NAN
NTSco	Nucleus of the solitary tract, commissural part	0	0	0		NAN	NAN	NAN	NAN
NTSge	Nucleus of the solitary tract, gelatinous part	0	0	0		NAN	NAN	NAN	NAN
NTSl	Nucleus of the solitary tract, lateral part	0	0	0		NAN	NAN	NAN	NAN
NTSm	Nucleus of the solitary tract, medial part	0	0	0		NAN	NAN	NAN	NAN
SPVOcdm	Spinal nucleus of the trigeminal, oral part, caudal dorsomedial part	0	0	0		NAN	NAN	NAN	NAN
SPVOmdmd	Spinal nucleus of the trigeminal, oral part, middle dorsomedial part, dorsal zone	0	0	0		NAN	NAN	NAN	NAN
SPVOmdmv	Spinal nucleus of the trigeminal, oral part, middle dorsomedial part, ventral zone	0	0	0		NAN	NAN	NAN	NAN
SPVOrdm	Spinal nucleus of the trigeminal, oral part, rostral dorsomedial part	0	0	0		NAN	NAN	NAN	NAN
SPVOvl	Spinal nucleus of the trigeminal, oral part, ventrolateral part	0	0	0		NAN	NAN	NAN	NAN
AMBd	Nucleus ambiguus, dorsal division	0	0.00203313	0		0	0	100	0
AMBv	Nucleus ambiguus, ventral division	0	0	0		NAN	NAN	NAN	NAN
LRNm	Lateral reticular nucleus, magnocellular part	0	0	0		NAN	NAN	NAN	NAN
LRNp	Lateral reticular nucleus, parvicellular part	0	0	0		NAN	NAN	NAN	NAN
MDRNd	Medullary reticular nucleus, dorsal part	0	0	0		NAN	NAN	NAN	NAN
MDRNv	Medullary reticular nucleus, ventral part	0	0	0		NAN	NAN	NAN	NAN
PGRNd	Paragigantocellular reticular nucleus, dorsal part	0	0.005005	0.0318471		0	0	50	50
PGRNl	Paragigantocellular reticular nucleus, lateral part	0.00348273	0.0172038	0.0271003		7.14286	4.7619	61.9048	33.3333
NIS	Nucleus intercalatus	0	0	0		NAN	NAN	NAN	NAN
NR	Nucleus of Roller	0	0	0		NAN	NAN	NAN	NAN
PRP	Nucleus prepositus	0.00348273	0.0117886	0		16.6667	16.6667	83.3333	0
PPYd	Parapyramidal nucleus, deep part	0	0	0		NAN	NAN	NAN	NAN
PPYs	Parapyramidal nucleus, superficial part	0	0	0		NAN	NAN	NAN	NAN
LAV	Lateral vestibular nucleus	0.141479	0.00203313	0.0873362		97.3684	93.797	2.63158	3.57143
MV	Medial vestibular nucleus	0.388634	0.10954	0.0644834		63.4608	46.7623	25.7377	27.5
SPIV	Spinal vestibular nucleus	0	0	0		NAN	NAN	NAN	NAN
SUV	Superior vestibular nucleus	0.293539	0.0718756	0.390186		62.5	46.2353	27.7778	25.9869
SSp-n	Primary somatosensory area, nose	0.00348273	0	0		100	100	0	0
SSp-bfd	Primary somatosensory area, barrel field	0.121425	0	0.0271003		100	87.5	0	12.5
SSp-ll	Primary somatosensory area, lower limb	0.116366	0	0		100	100	0	0
SSp-m	Primary somatosensory area, mouth	0.0165089	0	0		100	100	0	0
SSp-ul	Primary somatosensory area, upper limb	0.117038	0	0		100	100	0	0
SSp-tr	Primary somatosensory area, trunk	0.0913195	0	0.0542005		100	66.6667	0	33.3333
SSp-un	Primary somatosensory area, unassigned	0.229528	0	0		100	100	0	0
COApl	Cortical amygdalar area, posterior part, lateral zone	0.528105	0.0117886	0.353266		97.3577	85.5799	1.97561	12.4444
COApm	Cortical amygdalar area, posterior part, medial zone	0.304146	0.0121094	0.224299		91.3333	81.3333	8.66667	10
CA1	Field CA1	3.02581	0.0718009	0.376306		83.5136	79.2544	13.0638	7.68185
CA2	Field CA2	0	0.0111044	0.0542005		0	0	66.6667	33.3333
CA3	Field CA3	0.0618812	0.0582816	0.243903		43.0556	28.8876	52.7512	18.3612
DG-mo	Dentate gyrus, molecular layer	0.121454	0.005005	0		95	95	5	0
DG-po	Dentate gyrus, polymorph layer	0	0.00203313	0.0318471		0	0	50	50
DG-sg	Dentate gyrus, granule cell layer	0.00606073	0	0		100	100	0	0
DG-sgz	Dentate gyrus, subgranular zone	0	0	0		NAN	NAN	NAN	NAN
DGcr	Dentate gyrus crest	0	0	0		NAN	NAN	NAN	NAN
DGlb	Dentate gyrus lateral blade	0	0	0		NAN	NAN	NAN	NAN
DGmb	Dentate gyrus medial blade	0	0	0		NAN	NAN	NAN	NAN
ENTl	Entorhinal area, lateral part	1.27688	0.00716955	0.680319		99.133	77.1583	0.740907	22.1008
ENTm	Entorhinal area, medial part, dorsal zone	0.0502953	0	0		100	100	0	0
ENTmv	Entorhinal area, medial part, ventral zone	0.0192513	0	0		100	100	0	0
SUBd	Subiculum, dorsal part	0.545596	0.0192999	0.0542005		89.0244	84.8577	10.1423	5
SUBv	Subiculum, ventral part	3.04709	0.0263196	0.718278		98.3222	88.6324	1.61368	9.75395
MEApd-a	Medial amygdalar nucleus, posterodorsal part, sublayer a	0.0218979	0.0211144	0.060423		41.6667	31.25	43.75	25
MEApd-b	Medial amygdalar nucleus, posterodorsal part, sublayer b	0.0139309	0.056698	0.0271003		8.33333	8.33333	79.1667	12.5
MEApd-c	Medial amygdalar nucleus, posterodorsal part, sublayer c	0.0355958	0.104758	0		15.0568	15.0568	84.9432	0
BSTal	Bed nuclei of the stria terminalis, anterior division, anterolateral area	0	1.69309	0.581559		0	0	94.5825	5.41748
BSTam	Bed nuclei of the stria terminalis, anterior division, anteromedial area	0.00348273	1.03414	0.47105		0.425532	0.416667	93.1162	6.46709
BSTdm	Bed nuclei of the stria terminalis, anterior division, dorsomedial nucleus	0.0228984	0.0228245	0.0271003		40	33.3333	60	6.66667
BSTfu	Bed nuclei of the stria terminalis, anterior division, fusiform nucleus	0	0.100386	0		0	0	100	0
BSTju	Bed nuclei of the stria terminalis, anterior division, juxtacapsular nucleus	0	0.214384	0		0	0	100	0
BSTmg	Bed nuclei of the stria terminalis, anterior division, magnocellular nucleus	0.0929005	0.131986	0.151031		8.63636	8.07692	85.5128	6.41026
BSTov	Bed nuclei of the stria terminalis, anterior division, oval nucleus	0	0.979921	0		0	0	100	0
BSTrh	Bed nuclei of the stria terminalis, anterior division, rhomboid nucleus	0	0.394893	0.113148		0	0	95.5088	4.49123
BSTv	Bed nuclei of the stria terminalis, anterior division, ventral nucleus	0.052511	0.203516	0.186336		5.20513	4.77778	83	12.2222
BSTd	Bed nuclei of the stria terminalis, posterior division, dorsal nucleus	0	0.0153021	0		0	0	100	0
BSTpr	Bed nuclei of the stria terminalis, posterior division, principal nucleus	0.0584953	0.699448	0.605285		3.22553	3.06967	86.7412	10.1892
BSTif	Bed nuclei of the stria terminalis, posterior division, interfascicular nucleus	0.0892648	0.390404	0.59124		8.65385	7.33029	77.4561	15.2136
BSTtr	Bed nuclei of the stria terminalis, posterior division, transverse nucleus	0.0244759	0.0621444	0.0318471		13.3333	13.3333	80	6.66667
BSTse	Bed nuclei of the stria terminalis, posterior division, strial extension	0	0.0660557	0		0	0	100	0
VPL	Ventral posterolateral nucleus of the thalamus	0.0131906	0	0		100	100	0	0
VPLpc	Ventral posterolateral nucleus of the thalamus, parvicellular part	0	0	0		NAN	NAN	NAN	NAN
VPM	Ventral posteromedial nucleus of the thalamus	0	0	0		NAN	NAN	NAN	NAN
VPMpc	Ventral posteromedial nucleus of the thalamus, parvicellular part	0.0973266	0	0		100	100	0	0
MGd	Medial geniculate complex, dorsal part	0	0.00703813	0		0	0	100	0
MGv	Medial geniculate complex, ventral part	0	0.00907127	0		0	0	100	0
MGm	Medial geniculate complex, medial part	0	0.0141217	0		0	0	100	0
AMd	Anteromedial nucleus, dorsal part	0.0682795	0	0.0271003		100	87.5	0	12.5
AMv	Anteromedial nucleus, ventral part	0.00970784	0	0.0318471		100	50	0	50
MDc	Mediodorsal nucleus of the thalamus, central part	0.597054	0.00513642	0.0271003		98.9474	98	1	1
MDl	Mediodorsal nucleus of the thalamus, lateral part	0.459323	0	0.0271003		100	98.6842	0	1.31579
MDm	Mediodorsal nucleus of the thalamus, medial part	1.73544	0	0.0542005		100	99.3651	0	0.634921
LGvl	Ventral part of the lateral geniculate complex, lateral zone	0	0	0		NAN	NAN	NAN	NAN
LGvm	Ventral part of the lateral geniculate complex, medial zone	0	0	0		NAN	NAN	NAN	NAN
PVHam	Paraventricular hypothalamic nucleus, magnocellular division, anterior magnocellular part	0	0	0		NAN	NAN	NAN	NAN
PVHmm	Paraventricular hypothalamic nucleus, magnocellular division, medial magnocellular part	0	0	0		NAN	NAN	NAN	NAN
PVHpm	Paraventricular hypothalamic nucleus, magnocellular division, posterior magnocellular part	0.00970784	0.0281366	0.235469		8.33333	4.16667	62.5	33.3333
PVHap	Paraventricular hypothalamic nucleus, parvicellular division, anterior parvicellular part	0.00954346	0.0220531	0.0636943		35	22.5	52.5	25
PVHmpd	Paraventricular hypothalamic nucleus, parvicellular division, medial parvicellular part, dorsal zone	0.0181822	0.00772231	0.11937		50	20	20	60
PVHpv	Paraventricular hypothalamic nucleus, parvicellular division, periventricular part	0	0.005005	0		0	0	100	0
SUMl	Supramammillary nucleus, lateral part	0.0165089	0.0629902	0.236869		16.6667	13.3333	66.6667	20
SUMm	Supramammillary nucleus, medial part	0.0269571	0.0102728	0		66.6667	66.6667	33.3333	0
TMd	Tuberomammillary nucleus, dorsal part	0	0.0427656	0		0	0	100	0
TMv	Tuberomammillary nucleus, ventral part	0.00348273	0.00201224	0		50	50	50	0
PBlc	Parabrachial nucleus, lateral division, central lateral part	0.180189	0.0193441	0.0589474		81.6667	77.5641	16.3462	6.08974
PBld	Parabrachial nucleus, lateral division, dorsal lateral part	0.0156042	0.0154093	0.113148		66.6667	50	16.6667	33.3333
PBle	Parabrachial nucleus, lateral division, external lateral part	0.00954346	0	0.0318471		100	75	0	25
PBls	Parabrachial nucleus, lateral division, superior lateral part	0.0559937	0	0		100	100	0	0
PBlv	Parabrachial nucleus, lateral division, ventral lateral part	0.0985832	0.00203313	0.0542005		87.5	70.8333	12.5	16.6667
PBme	Parabrachial nucleus, medial division, external medial part	0	0.00513642	0		0	0	100	0
PBmm	Parabrachial nucleus, medial division, medial medial part	0.25041	0.0903224	0.406691		55.1667	47.2206	32.6029	20.1765
PBmv	Parabrachial nucleus, medial division, ventral medial part	0	0	0		NAN	NAN	NAN	NAN
PVHpml	Paraventricular hypothalamic nucleus, magnocellular division, posterior magnocellular part, lateral zone	0	0.0281366	0.235469		0	0	65	35
PVHpmm	Paraventricular hypothalamic nucleus, magnocellular division, posterior magnocellular part, medial zone	0.00970784	0	0		100	100	0	0
