# Supplementary material for: Whole-brain mapping of basal forebrain cholinergic neurons reveals a long-range reciprocal input-output loop between distinct subtypes
Source: Sci Adv. 2025 May 30;11(22):eadt1617. doi: 10.1126/sciadv.adt1617 (PMC12124396; doi:10.1126/sciadv.adt1617)
Supplement: Supplementary file 2 — Tables S1 to S7 [file sciadv.adt1617_tables_s1_to_s7.zip › adt1617_table_s7.xlsx]

## Sheet: Sheet1
Figure	Experiment	Gender	Age	Number	Comparison between animals in different gender and age
Fig 1	Retro-AAV labeling	male	12w	6	P ＞ 0.16, t-test
		female	8w	6
	Electrophysiological properties	male	9w	3	BFCN_ACA, P = 0.53, chi-square test; BFCN_BLA, P = 0.83, chi-square test
		female	5w	2
Fig 2	BFCN_ACA output	male	8w	2	Not enough sample for t-test; Pearson correlation coefficient, R= 0.999, P = 1.818e-13
		female	8w	1
	BFCN_BLA output	male	9w	3	P ＞ 0.27, t-test
		female	8w	2
Fig 3	BFCN_ACA input	male	12w	3	P ＞ 0.17, t-test
		female	24w	2
Fig 5	BFCN_BLA input	male	11w	3	P ＞ 0.09, t-test
		female	8w	2
