# Supplementary material for: Whole-brain mapping of basal forebrain cholinergic neurons reveals a long-range reciprocal input-output loop between distinct subtypes
Source: Sci Adv. 2025 May 30;11(22):eadt1617. doi: 10.1126/sciadv.adt1617 (PMC12124396; doi:10.1126/sciadv.adt1617)
Supplement: Supplementary file 3 — Movies S1 to S4 [file sciadv.adt1617_movies_s1_to_s4.zip]

Archive with 4 entries (4 files):
- adt1617_movie_s1.mp4
- adt1617_movie_s2.mp4
- adt1617_movie_s3.mp4
- adt1617_movie_s4.mp4
